# Supplementary material for: Genome Wide Association Mapping in Arabidopsis thaliana Identifies Novel Genes Involved in Linking Allyl Glucosinolate to Altered Biomass and Defense
Source: Front Plant Sci. 2016 Jul 12;7:1010. doi: 10.3389/fpls.2016.01010 (PMC4940622; doi:10.3389/fpls.2016.01010)
Supplement: Supplementary file 1 [file Table1.XLS]

## Sheet: Table_S1
Table S1. Glucosinolate abbreviations
	Abbreviations
	3MTP	3-methylthiopropyl
	3MSP	3-methylsulfinylpropyl
	3OHP	3-hydroxypropyl
	Allyl	2-propenyl glucosinolate
	4MTB	4-methylthiobutyl
	4MSB	4-methylsulfinylbutyl
	4OHB	4-hydroxybutyl
	2OH-Butenyl	2-hydroxy-but-3-enyl
	5MSP	5-methylsulfinylpentyl
	6MSH	6-methylsulfinylhexyl
	7MTH	7-methylthioheptyl
	7MSH	7-methylsulfinylheptyl
	8MTO	8-methylthiooctyl
	8MSO	8-methylsulfinyloctyl
	I3M	indol-3-ylmethyl
	4MOI3M	4-methoxy-indol-3-ylmethyl
	NMOI3M	N-methoxy-indol-3-ylmethyl
	Long chain GLS	Sum of all long chain GLS (C3-C5)
	Short chain GLS	Sum of all short chain GLS (C6-C8)
	total C3 GLS	Sum of all C3 GLS
	total C4 GLS	Sum of all C4 GLS
	total C7 GLS	Sum of all C7 GLS
	Total C8 GLS	Sum of all C8 GLS
	Total methylsulphinyl	Sum of all methylsulphinyl GLS
	Total alkyl	Sum of all alkyl GLS
	Total Aliphatic	Sum of all aliphatic glucosinolates
	Total Indolic	Sum of all indolic glucosinolates
