# Supplementary material for: Genome Wide Association Mapping in Arabidopsis thaliana Identifies Novel Genes Involved in Linking Allyl Glucosinolate to Altered Biomass and Defense
Source: Front Plant Sci. 2016 Jul 12;7:1010. doi: 10.3389/fpls.2016.01010 (PMC4940622; doi:10.3389/fpls.2016.01010)
Supplement: Supplementary file 2 [file Table2.XLS]

## Sheet: Table_S2
Table S2. List of candidate genes found for the evaluated traits using GWA mapping
		Long Chain		Short Chain		Total Aliphatics		Total GLSs		Total Indolics		Growth
AGI	#phenotypes	MS	MS + Allyl	MS	MS + Allyl	MS	MS + Allyl	MS	MS + Allyl	MS	MS + Allyl	MS	MS + Allyl
AT1G01050	1										Candidate
AT1G01090	1		Candidate
AT1G01230	2			Candidate	Candidate
AT1G01240	1									Candidate
AT1G01320	1										Candidate
AT1G01350	2		Candidate									Candidate
AT1G01448	1										Candidate
AT1G01460	1	Candidate
AT1G01610	4		Candidate				Candidate		Candidate		Candidate
AT1G01650	2		Candidate							Candidate
AT1G01680	1		Candidate
AT1G01690	1		Candidate
AT1G01695	1		Candidate
AT1G01710	1				Candidate
AT1G01790	1		Candidate
AT1G01860	1	Candidate
AT1G01880	1	Candidate
AT1G01900	1									Candidate
AT1G01920	1									Candidate
AT1G01930	1									Candidate
AT1G01960	1									Candidate
AT1G02010	1									Candidate
AT1G02020	1									Candidate
AT1G02030	1									Candidate
AT1G02060	4		Candidate		Candidate					Candidate	Candidate
AT1G02074	2		Candidate										Candidate
AT1G02080	2		Candidate										Candidate
AT1G02090	2		Candidate										Candidate
AT1G02100	6		Candidate		Candidate		Candidate		Candidate	Candidate	Candidate
AT1G02120	4		Candidate						Candidate	Candidate	Candidate
AT1G02130	4		Candidate						Candidate	Candidate	Candidate
AT1G02150	1										Candidate
AT1G02170	3		Candidate				Candidate		Candidate
AT1G02180	2		Candidate						Candidate
AT1G02205	2					Candidate							Candidate
AT1G02230	4	Candidate		Candidate		Candidate		Candidate
AT1G02260	2			Candidate						Candidate
AT1G02270	5	Candidate		Candidate		Candidate		Candidate		Candidate
AT1G02305	3	Candidate				Candidate		Candidate
AT1G02360	4		Candidate						Candidate	Candidate	Candidate
AT1G02380	3	Candidate								Candidate	Candidate
AT1G02440	2									Candidate	Candidate
AT1G02500	1	Candidate
AT1G02520	1			Candidate
AT1G02530	2	Candidate									Candidate
AT1G02560	2	Candidate								Candidate
AT1G02570	2	Candidate								Candidate
AT1G02580	2									Candidate			Candidate
AT1G02650	5	Candidate	Candidate	Candidate		Candidate		Candidate
AT1G02660	4	Candidate				Candidate		Candidate			Candidate
AT1G02680	3			Candidate		Candidate		Candidate
AT1G02690	3					Candidate		Candidate		Candidate
AT1G02730	2	Candidate						Candidate
AT1G02750	4	Candidate	Candidate							Candidate	Candidate
AT1G02780	5	Candidate		Candidate		Candidate		Candidate		Candidate
AT1G02800	1										Candidate
AT1G02840	2								Candidate		Candidate
AT1G02880	1	Candidate
AT1G02890	3			Candidate						Candidate	Candidate
AT1G02940	1										Candidate
AT1G02970	2			Candidate							Candidate
AT1G02980	1										Candidate
AT1G03000	2			Candidate						Candidate
AT1G03060	3			Candidate		Candidate		Candidate
AT1G03106	4					Candidate	Candidate	Candidate	Candidate
AT1G03150	2					Candidate		Candidate
AT1G03160	1										Candidate
AT1G03170	4			Candidate			Candidate		Candidate	Candidate
AT1G03280	1						Candidate
AT1G03290	1						Candidate
AT1G03300	1						Candidate
AT1G03400	1										Candidate
AT1G03410	2	Candidate					Candidate
AT1G03457	3			Candidate						Candidate	Candidate
AT1G03590	1										Candidate
AT1G03670	3	Candidate				Candidate		Candidate
AT1G03687	1										Candidate
AT1G03920	1										Candidate
AT1G04050	1									Candidate
AT1G04160	1	Candidate
AT1G04220	1	Candidate
AT1G04380	1		Candidate
AT1G04390	1										Candidate
AT1G04440	1	Candidate
AT1G04555	1	Candidate
AT1G04560	1	Candidate
AT1G04570	1	Candidate
AT1G04580	1									Candidate
AT1G04590	1			Candidate
AT1G04600	3			Candidate				Candidate		Candidate
AT1G04700	1										Candidate
AT1G04730	2									Candidate	Candidate
AT1G04830	1									Candidate
AT1G04950	1	Candidate
AT1G05010	5		Candidate		Candidate		Candidate		Candidate		Candidate
AT1G05030	1									Candidate
AT1G05120	1	Candidate
AT1G05160	1									Candidate
AT1G05180	4	Candidate			Candidate	Candidate	Candidate
AT1G05200	2									Candidate	Candidate
AT1G05220	3		Candidate		Candidate		Candidate
AT1G05320	2					Candidate		Candidate
AT1G05350	2	Candidate											Candidate
AT1G05360	2	Candidate								Candidate
AT1G05410	2									Candidate	Candidate
AT1G05440	1									Candidate
AT1G05570	1	Candidate
AT1G05590	3		Candidate	Candidate							Candidate
AT1G05610	1	Candidate
AT1G05650	4			Candidate	Candidate					Candidate	Candidate
AT1G05670	2									Candidate	Candidate
AT1G05680	2							Candidate			Candidate
AT1G05770	5		Candidate	Candidate		Candidate		Candidate			Candidate
AT1G05800	3			Candidate		Candidate		Candidate
AT1G05805	1										Candidate
AT1G05820	3			Candidate				Candidate		Candidate
AT1G05830	3			Candidate		Candidate		Candidate
AT1G06000	1										Candidate
AT1G06140	1		Candidate
AT1G06148	1											Candidate
AT1G06149_AT1G06150	5	Candidate	Candidate					Candidate		Candidate	Candidate
AT1G06170	1									Candidate
AT1G06210	1										Candidate
AT1G06290	1									Candidate
AT1G06320	1										Candidate
AT1G06490	1				Candidate
AT1G06540	1	Candidate
AT1G06580	3	Candidate			Candidate			Candidate
AT1G06590	5	Candidate			Candidate	Candidate		Candidate			Candidate
AT1G06630	4			Candidate		Candidate		Candidate			Candidate
AT1G06670	4	Candidate		Candidate		Candidate		Candidate
AT1G06680	1			Candidate
AT1G06850	2	Candidate								Candidate
AT1G06900	2	Candidate	Candidate
AT1G06950	1	Candidate
AT1G07040	1									Candidate
AT1G07110	1	Candidate
AT1G07135	1	Candidate
AT1G07230	4	Candidate		Candidate		Candidate		Candidate
AT1G07260	3	Candidate				Candidate		Candidate
AT1G07300	6	Candidate		Candidate	Candidate	Candidate		Candidate			Candidate
AT1G07320	1	Candidate
AT1G07330	6	Candidate		Candidate		Candidate		Candidate		Candidate	Candidate
AT1G07360	1	Candidate
AT1G07380	1	Candidate
AT1G07390	2		Candidate								Candidate
AT1G07540	1												Candidate
AT1G07630	3		Candidate									Candidate	Candidate
AT1G07680	1												Candidate
AT1G07690	1												Candidate
AT1G07705	1												Candidate
AT1G07725_AT1G07728	1	Candidate
AT1G07840	1												Candidate
AT1G08030	1										Candidate
AT1G08060	1										Candidate
AT1G08080	2							Candidate			Candidate
AT1G08190	3			Candidate		Candidate		Candidate
AT1G08200	1			Candidate
AT1G08210	1			Candidate
AT1G08350	5	Candidate		Candidate		Candidate		Candidate					Candidate
AT1G08420	2		Candidate										Candidate
AT1G08450	1									Candidate
AT1G08460	1									Candidate
AT1G08465	1										Candidate
AT1G08510	2										Candidate	Candidate
AT1G08530	1									Candidate
AT1G08540	1									Candidate
AT1G08550	1									Candidate
AT1G08560	2	Candidate								Candidate
AT1G08600	1									Candidate
AT1G08640	2									Candidate		Candidate
AT1G08780	1											Candidate
AT1G08800	1									Candidate
AT1G08830	1	Candidate
AT1G08860	1	Candidate
AT1G08900	1											Candidate
AT1G08910	1									Candidate
AT1G08920	2					Candidate		Candidate
AT1G08990	3	Candidate				Candidate		Candidate
AT1G09010	1										Candidate
AT1G09140	2					Candidate		Candidate
AT1G09150	2					Candidate		Candidate
AT1G09170	1									Candidate
AT1G09380	2		Candidate	Candidate
AT1G09650	2		Candidate							Candidate
AT1G09660	6		Candidate		Candidate		Candidate		Candidate	Candidate	Candidate
AT1G09720	1										Candidate
AT1G09730	1				Candidate
AT1G09760	1										Candidate
AT1G09770	2									Candidate	Candidate
AT1G09780	1										Candidate
AT1G09800	1				Candidate
AT1G09810	1				Candidate
AT1G09815	2				Candidate				Candidate
AT1G09820	1											Candidate
AT1G09830	2									Candidate		Candidate
AT1G09870	3	Candidate	Candidate							Candidate
AT1G09880	8	Candidate	Candidate		Candidate	Candidate	Candidate	Candidate	Candidate	Candidate
AT1G09890	2				Candidate					Candidate
AT1G09910	1									Candidate
AT1G09932	2									Candidate	Candidate
AT1G09940	1									Candidate
AT1G09960	1									Candidate
AT1G09980	1									Candidate
AT1G10000	4	Candidate	Candidate							Candidate		Candidate
AT1G10010	1										Candidate
AT1G10020	2	Candidate											Candidate
AT1G10040	2			Candidate	Candidate
AT1G10050	2			Candidate	Candidate
AT1G10060	1									Candidate
AT1G10070	1	Candidate
AT1G10090	2		Candidate							Candidate
AT1G10110	1										Candidate
AT1G10120	2	Candidate									Candidate
AT1G10130	1		Candidate
AT1G10170	2									Candidate	Candidate
AT1G10180	1									Candidate
AT1G10190	1									Candidate
AT1G10310	1									Candidate
AT1G10320	2									Candidate	Candidate
AT1G10550	1				Candidate
AT1G10710	1		Candidate
AT1G10730	3			Candidate		Candidate		Candidate
AT1G10740	1		Candidate
AT1G10760	2		Candidate		Candidate
AT1G10780	2					Candidate						Candidate
AT1G11060	4	Candidate				Candidate		Candidate		Candidate
AT1G11070	1									Candidate
AT1G11110	1		Candidate
AT1G11120	1		Candidate
AT1G11170	4						Candidate		Candidate	Candidate	Candidate
AT1G11200	2		Candidate								Candidate
AT1G11210	1		Candidate
AT1G11320	3	Candidate								Candidate	Candidate
AT1G11330	2	Candidate								Candidate
AT1G11362	2		Candidate							Candidate
AT1G11370	1									Candidate
AT1G11460	1										Candidate
AT1G11475	1										Candidate
AT1G11540	1										Candidate
AT1G11670	1										Candidate
AT1G11820	1			Candidate
AT1G11840	1										Candidate
AT1G11860	2			Candidate							Candidate
AT1G11870	3			Candidate		Candidate		Candidate
AT1G11880	4			Candidate		Candidate		Candidate	Candidate
AT1G11900	1										Candidate
AT1G11905	2		Candidate								Candidate
AT1G11910	4	Candidate	Candidate							Candidate	Candidate
AT1G11950	5	Candidate		Candidate		Candidate		Candidate		Candidate
AT1G12070	1	Candidate
AT1G12130	3	Candidate	Candidate								Candidate
AT1G12180	4			Candidate	Candidate	Candidate		Candidate
AT1G12190	1				Candidate
AT1G12200	2	Candidate									Candidate
AT1G12210	2			Candidate	Candidate
AT1G12220	1			Candidate
AT1G12230	2			Candidate	Candidate
AT1G12240	2									Candidate	Candidate
AT1G12270	1												Candidate
AT1G12280	2				Candidate								Candidate
AT1G12290	1				Candidate
AT1G12290_AT1G12294	2		Candidate										Candidate
AT1G12350	1				Candidate
AT1G12360	1	Candidate
AT1G12370	1				Candidate
AT1G12390	1		Candidate
AT1G12400	1									Candidate
AT1G12430	4			Candidate	Candidate	Candidate		Candidate
AT1G12470	1									Candidate
AT1G12550	1				Candidate
AT1G12570	2			Candidate		Candidate
AT1G12580	6			Candidate	Candidate	Candidate	Candidate	Candidate	Candidate
AT1G12610	3	Candidate		Candidate		Candidate
AT1G12620	3			Candidate		Candidate				Candidate
AT1G12630	2			Candidate		Candidate
AT1G12700	3			Candidate		Candidate		Candidate
AT1G12740	2									Candidate			Candidate
AT1G12750	8	Candidate		Candidate	Candidate	Candidate		Candidate		Candidate	Candidate		Candidate
AT1G12760	4			Candidate		Candidate		Candidate					Candidate
AT1G12780	4	Candidate		Candidate		Candidate		Candidate
AT1G12790	6	Candidate		Candidate	Candidate	Candidate	Candidate	Candidate
AT1G12800	6	Candidate		Candidate		Candidate		Candidate		Candidate			Candidate
AT1G12850	1			Candidate
AT1G12860	6			Candidate	Candidate	Candidate		Candidate	Candidate		Candidate
AT1G12870	5			Candidate	Candidate	Candidate		Candidate					Candidate
AT1G12970	1									Candidate
AT1G13080	1									Candidate
AT1G13120	3		Candidate				Candidate		Candidate
AT1G13270	1										Candidate
AT1G13280	1										Candidate
AT1G13290	1										Candidate
AT1G13310	6			Candidate	Candidate	Candidate	Candidate	Candidate	Candidate
AT1G13320	6			Candidate	Candidate	Candidate	Candidate	Candidate	Candidate
AT1G13330_AT1G13340	2			Candidate	Candidate
AT1G13410	2	Candidate								Candidate
AT1G13430	2	Candidate								Candidate
AT1G13440	2	Candidate								Candidate
AT1G13450	1									Candidate
AT1G13470	4			Candidate	Candidate		Candidate	Candidate
AT1G13790	1		Candidate
AT1G13980	2		Candidate				Candidate
AT1G13990	1		Candidate
AT1G14040	4	Candidate	Candidate							Candidate	Candidate
AT1G14080	1										Candidate
AT1G14130	3			Candidate	Candidate						Candidate
AT1G14250	1		Candidate
AT1G14260	3	Candidate	Candidate							Candidate
AT1G14290	2		Candidate							Candidate
AT1G14300	1		Candidate
AT1G14310	2		Candidate							Candidate
AT1G14315	1		Candidate
AT1G14330	1												Candidate
AT1G14370	1		Candidate
AT1G14500	1									Candidate
AT1G14520	2									Candidate	Candidate
AT1G14610	1									Candidate
AT1G14620	1				Candidate
AT1G14690	1					Candidate
AT1G14770	1	Candidate
AT1G14970	1									Candidate
AT1G15030	1	Candidate
AT1G15280	2	Candidate									Candidate
AT1G15290	2	Candidate									Candidate
AT1G15310	1										Candidate
AT1G15520	2		Candidate							Candidate
AT1G15570	1	Candidate
AT1G15600	6		Candidate		Candidate		Candidate	Candidate	Candidate		Candidate
AT1G15620	4				Candidate				Candidate	Candidate	Candidate
AT1G15630	1	Candidate
AT1G15670	2	Candidate								Candidate
AT1G15680	7	Candidate	Candidate		Candidate		Candidate		Candidate	Candidate	Candidate
AT1G15710	1										Candidate
AT1G15720	1	Candidate
AT1G15740	1	Candidate
AT1G15770	3		Candidate				Candidate		Candidate
AT1G15772	3						Candidate		Candidate		Candidate
AT1G15780	3						Candidate		Candidate		Candidate
AT1G15790	3	Candidate								Candidate	Candidate
AT1G15850	1									Candidate
AT1G15860	1		Candidate
AT1G15870	1	Candidate
AT1G15880	1	Candidate
AT1G15970	1		Candidate
AT1G16010	4		Candidate			Candidate		Candidate			Candidate
AT1G16240	1									Candidate
AT1G16250	1									Candidate
AT1G16370	4			Candidate	Candidate	Candidate		Candidate
AT1G16380	1				Candidate
AT1G16390	1	Candidate
AT1G16420	7	Candidate		Candidate	Candidate	Candidate	Candidate	Candidate	Candidate
AT1G16430	1										Candidate
AT1G16445	3	Candidate				Candidate		Candidate
AT1G16460	2								Candidate		Candidate
AT1G16470	3							Candidate	Candidate		Candidate
AT1G16750	5			Candidate		Candidate		Candidate		Candidate	Candidate
AT1G16760	7			Candidate	Candidate	Candidate	Candidate	Candidate	Candidate		Candidate
AT1G16770	1				Candidate
AT1G16780	3				Candidate		Candidate		Candidate
AT1G16800	9	Candidate		Candidate	Candidate	Candidate	Candidate	Candidate	Candidate	Candidate	Candidate
AT1G16820	10	Candidate	Candidate	Candidate	Candidate	Candidate	Candidate	Candidate	Candidate	Candidate	Candidate
AT1G16825	4				Candidate	Candidate	Candidate		Candidate
AT1G16830	8	Candidate		Candidate	Candidate	Candidate	Candidate	Candidate	Candidate		Candidate
AT1G16840	6	Candidate		Candidate	Candidate	Candidate	Candidate		Candidate
AT1G16960	3	Candidate	Candidate							Candidate
AT1G16970	4	Candidate	Candidate					Candidate			Candidate
AT1G17000	1	Candidate
AT1G17050	3				Candidate		Candidate		Candidate
AT1G17120	9	Candidate	Candidate	Candidate	Candidate	Candidate	Candidate	Candidate	Candidate	Candidate
AT1G17130	6	Candidate		Candidate	Candidate	Candidate		Candidate		Candidate
AT1G17145	7			Candidate	Candidate	Candidate	Candidate	Candidate	Candidate		Candidate
AT1G17147	8	Candidate	Candidate	Candidate	Candidate	Candidate	Candidate	Candidate	Candidate
AT1G17150	9		Candidate	Candidate	Candidate	Candidate	Candidate	Candidate	Candidate	Candidate	Candidate
AT1G17200	2									Candidate	Candidate
AT1G17210	4				Candidate		Candidate		Candidate		Candidate
AT1G17220	5				Candidate		Candidate		Candidate	Candidate	Candidate
AT1G17240	8	Candidate	Candidate			Candidate	Candidate	Candidate		Candidate	Candidate		Candidate
AT1G17255	1			Candidate
AT1G17330	3		Candidate							Candidate	Candidate
AT1G17480	2	Candidate											Candidate
AT1G17550	1	Candidate
AT1G17580	1												Candidate
AT1G17630	3	Candidate				Candidate		Candidate
AT1G17665	1		Candidate
AT1G17680	1		Candidate
AT1G17690	1											Candidate
AT1G17700	1											Candidate
AT1G17720	3				Candidate		Candidate		Candidate
AT1G17760	1	Candidate
AT1G17770	2	Candidate									Candidate
AT1G17840	5	Candidate		Candidate	Candidate	Candidate		Candidate
AT1G17850	4	Candidate		Candidate		Candidate		Candidate
AT1G17880	1									Candidate
AT1G17890	2									Candidate	Candidate
AT1G17910	10	Candidate	Candidate	Candidate	Candidate	Candidate	Candidate	Candidate	Candidate	Candidate	Candidate
AT1G17920	1									Candidate
AT1G17960	3	Candidate									Candidate		Candidate
AT1G18090_AT1G18100	2				Candidate								Candidate
AT1G18150	4		Candidate		Candidate						Candidate		Candidate
AT1G18160	2		Candidate										Candidate
AT1G18170	1		Candidate
AT1G18180	1		Candidate
AT1G18260	1									Candidate
AT1G18270	2	Candidate			Candidate
AT1G18300	4			Candidate	Candidate	Candidate		Candidate
AT1G18335	1									Candidate
AT1G18440	1												Candidate
AT1G18450	3									Candidate	Candidate		Candidate
AT1G18500	1	Candidate
AT1G18560	2			Candidate		Candidate
AT1G18670	3						Candidate	Candidate	Candidate
AT1G18700	2						Candidate		Candidate
AT1G18720	1									Candidate
AT1G18750	2		Candidate								Candidate
AT1G18760	3		Candidate							Candidate	Candidate
AT1G18773	2									Candidate	Candidate
AT1G18800	7			Candidate	Candidate	Candidate	Candidate	Candidate	Candidate		Candidate
AT1G18830	5		Candidate	Candidate		Candidate		Candidate			Candidate
AT1G18840	1		Candidate
AT1G18850	1										Candidate
AT1G18870	4	Candidate					Candidate		Candidate	Candidate
AT1G18900	1												Candidate
AT1G18940	4	Candidate								Candidate	Candidate		Candidate
AT1G19010	1												Candidate
AT1G19025	3		Candidate							Candidate	Candidate
AT1G19050	4	Candidate	Candidate			Candidate		Candidate
AT1G19060	1	Candidate
AT1G19100	4		Candidate			Candidate		Candidate			Candidate
AT1G19170	1									Candidate
AT1G19180	3	Candidate				Candidate		Candidate
AT1G19220	1	Candidate
AT1G19310	1									Candidate
AT1G19410	1												Candidate
AT1G19450	1				Candidate
AT1G19480	6	Candidate		Candidate		Candidate		Candidate	Candidate	Candidate
AT1G19490	4	Candidate		Candidate		Candidate		Candidate
AT1G19580	1		Candidate
AT1G19630	2					Candidate		Candidate
AT1G19660	2	Candidate	Candidate
AT1G19715	1									Candidate
AT1G19830	2									Candidate	Candidate
AT1G19835	1									Candidate
AT1G19840	3			Candidate		Candidate		Candidate
AT1G19870	1							Candidate
AT1G19950	2						Candidate		Candidate
AT1G19970	2		Candidate				Candidate
AT1G19980	1		Candidate
AT1G20020	6		Candidate	Candidate		Candidate	Candidate	Candidate	Candidate
AT1G20030	5		Candidate			Candidate	Candidate	Candidate	Candidate
AT1G20050	6		Candidate	Candidate		Candidate	Candidate	Candidate	Candidate
AT1G20060	6		Candidate	Candidate		Candidate	Candidate	Candidate	Candidate
AT1G20150	7	Candidate	Candidate				Candidate	Candidate	Candidate	Candidate	Candidate
AT1G20240	2		Candidate										Candidate
AT1G20300	1								Candidate
AT1G20330	1									Candidate
AT1G20380	3			Candidate		Candidate							Candidate
AT1G20400	1									Candidate
AT1G20410	1		Candidate
AT1G20450	1			Candidate
AT1G20490	1											Candidate
AT1G20500	1	Candidate
AT1G20515	3	Candidate				Candidate		Candidate
AT1G20550	4	Candidate		Candidate		Candidate		Candidate
AT1G20620	1												Candidate
AT1G20670	5	Candidate				Candidate	Candidate	Candidate	Candidate
AT1G20680	5	Candidate	Candidate			Candidate		Candidate					Candidate
AT1G20690	5	Candidate	Candidate			Candidate		Candidate		Candidate
AT1G20693	3		Candidate							Candidate	Candidate
AT1G20696	4					Candidate				Candidate	Candidate		Candidate
AT1G20730	2		Candidate										Candidate
AT1G20740	2	Candidate									Candidate
AT1G20790	4	Candidate		Candidate		Candidate		Candidate
AT1G20910	1												Candidate
AT1G20925	1	Candidate
AT1G20930	7	Candidate		Candidate	Candidate	Candidate		Candidate			Candidate		Candidate
AT1G20940	1										Candidate
AT1G20950	1									Candidate
AT1G20960	1					Candidate
AT1G20980	2										Candidate		Candidate
AT1G21160	2	Candidate	Candidate
AT1G21190	2	Candidate	Candidate
AT1G21230	1		Candidate
AT1G21240	1		Candidate
AT1G21400	1												Candidate
AT1G21450	1									Candidate
AT1G21480	3			Candidate		Candidate		Candidate
AT1G21740	1									Candidate
AT1G21750	1									Candidate
AT1G21760	1									Candidate
AT1G21840	2											Candidate	Candidate
AT1G21870	5				Candidate		Candidate	Candidate	Candidate	Candidate
AT1G21920	1												Candidate
AT1G21970	1										Candidate
AT1G21980	1		Candidate
AT1G22000	2		Candidate										Candidate
AT1G22010	2	Candidate	Candidate
AT1G22015	2		Candidate								Candidate
AT1G22020	1	Candidate
AT1G22060	4	Candidate	Candidate						Candidate	Candidate
AT1G22080	1										Candidate
AT1G22100	1									Candidate
AT1G22120	1	Candidate
AT1G22170	1		Candidate
AT1G22200	2					Candidate		Candidate
AT1G22210	2		Candidate								Candidate
AT1G22220	1	Candidate
AT1G22230	3	Candidate	Candidate					Candidate
AT1G22240	6	Candidate		Candidate		Candidate	Candidate	Candidate	Candidate
AT1G22275	1	Candidate
AT1G22360	1		Candidate
AT1G22400	2						Candidate		Candidate
AT1G22410	1		Candidate
AT1G22420	3		Candidate							Candidate			Candidate
AT1G22450	1				Candidate
AT1G22600	2									Candidate	Candidate
AT1G22620	1									Candidate
AT1G22640	1									Candidate
AT1G22650	4	Candidate	Candidate				Candidate		Candidate
AT1G22660	4	Candidate		Candidate		Candidate		Candidate
AT1G22670	1					Candidate
AT1G22750	2	Candidate								Candidate
AT1G22760	2	Candidate								Candidate
AT1G22770	2				Candidate					Candidate
AT1G22800	2	Candidate								Candidate
AT1G22850	1		Candidate
AT1G22860	1	Candidate
AT1G22910	1		Candidate
AT1G22960	2									Candidate		Candidate
AT1G22985	1									Candidate
AT1G23010	1							Candidate
AT1G23020	4	Candidate		Candidate		Candidate		Candidate
AT1G23050	1									Candidate
AT1G23060	1	Candidate
AT1G23080	1	Candidate
AT1G23090	1	Candidate
AT1G23147	2									Candidate	Candidate
AT1G23200	1	Candidate
AT1G23205	1										Candidate
AT1G23230	1										Candidate
AT1G23240	1										Candidate
AT1G23360	6	Candidate	Candidate		Candidate		Candidate		Candidate		Candidate
AT1G23380	6	Candidate	Candidate		Candidate		Candidate		Candidate		Candidate
AT1G23390	5	Candidate		Candidate		Candidate		Candidate		Candidate
AT1G23420	4			Candidate		Candidate		Candidate		Candidate
AT1G23440	2		Candidate	Candidate
AT1G23450	4		Candidate	Candidate		Candidate		Candidate
AT1G23460	2			Candidate				Candidate
AT1G23480	3	Candidate	Candidate								Candidate
AT1G23490	1		Candidate
AT1G23560	4	Candidate			Candidate					Candidate	Candidate
AT1G23570	1									Candidate
AT1G23580	4	Candidate					Candidate	Candidate	Candidate
AT1G23660	1										Candidate
AT1G23670	2	Candidate									Candidate
AT1G23690	2				Candidate					Candidate
AT1G23730	2				Candidate					Candidate
AT1G23780	5		Candidate		Candidate		Candidate		Candidate		Candidate
AT1G23790	1				Candidate
AT1G23800	3				Candidate				Candidate		Candidate
AT1G23820	1		Candidate
AT1G23880	9	Candidate	Candidate	Candidate	Candidate	Candidate	Candidate	Candidate	Candidate	Candidate
AT1G23890	3			Candidate				Candidate		Candidate
AT1G23900	1									Candidate
AT1G23935	1									Candidate
AT1G23940	1									Candidate
AT1G23950	1									Candidate
AT1G23960	1									Candidate
AT1G23965	1									Candidate
AT1G24040	2									Candidate	Candidate
AT1G24050	2									Candidate	Candidate
AT1G24070	2	Candidate									Candidate
AT1G24090	3	Candidate	Candidate								Candidate
AT1G24100	7		Candidate	Candidate		Candidate	Candidate	Candidate	Candidate		Candidate
AT1G24110	2		Candidate								Candidate
AT1G24120	1										Candidate
AT1G24140	1									Candidate
AT1G24145	1		Candidate
AT1G24180	1	Candidate
AT1G24200	2		Candidate								Candidate
AT1G24220	1		Candidate
AT1G24240	2									Candidate	Candidate
AT1G24265	5			Candidate		Candidate	Candidate	Candidate	Candidate
AT1G24270	6			Candidate	Candidate	Candidate	Candidate	Candidate	Candidate
AT1G24300	1							Candidate
AT1G24320	7	Candidate		Candidate	Candidate	Candidate	Candidate	Candidate	Candidate
AT1G24330	5	Candidate		Candidate	Candidate	Candidate		Candidate
AT1G24440	2							Candidate		Candidate
AT1G24450	5	Candidate		Candidate		Candidate		Candidate		Candidate
AT1G24485	3			Candidate		Candidate		Candidate
AT1G24540	1										Candidate
AT1G24560	1			Candidate
AT1G24610	10	Candidate	Candidate	Candidate	Candidate	Candidate	Candidate	Candidate	Candidate	Candidate	Candidate
AT1G24650	2		Candidate							Candidate
AT1G24706	3	Candidate					Candidate		Candidate
AT1G25250	1									Candidate
AT1G25260	8		Candidate	Candidate	Candidate	Candidate	Candidate	Candidate	Candidate				Candidate
AT1G25270	1									Candidate
AT1G25280	1	Candidate
AT1G25350	3		Candidate				Candidate		Candidate
AT1G25375	1									Candidate
AT1G25380	9	Candidate	Candidate	Candidate	Candidate	Candidate	Candidate	Candidate	Candidate	Candidate
AT1G25390	2		Candidate							Candidate
AT1G25410	8	Candidate	Candidate	Candidate		Candidate	Candidate	Candidate	Candidate		Candidate
AT1G25450	1		Candidate
AT1G25460	1									Candidate
AT1G25540	6	Candidate			Candidate	Candidate	Candidate	Candidate	Candidate
AT1G25570	5		Candidate				Candidate		Candidate	Candidate	Candidate
AT1G25580	3		Candidate				Candidate		Candidate
AT1G25682	4		Candidate				Candidate		Candidate	Candidate
AT1G26120	4		Candidate				Candidate		Candidate		Candidate
AT1G26190	1									Candidate
AT1G26260	2	Candidate								Candidate
AT1G26300	4	Candidate		Candidate				Candidate		Candidate
AT1G26310	1										Candidate
AT1G26320	2									Candidate	Candidate
AT1G26330	1									Candidate
AT1G26460	3				Candidate		Candidate		Candidate
AT1G26665	1									Candidate
AT1G26680	2										Candidate		Candidate
AT1G26690	2										Candidate		Candidate
AT1G26761	5	Candidate		Candidate		Candidate		Candidate		Candidate
AT1G26790	1									Candidate
AT1G26850	1		Candidate
AT1G27000	3									Candidate	Candidate		Candidate
AT1G27030	1										Candidate
AT1G27060	1									Candidate
AT1G27070	1									Candidate
AT1G27090	1		Candidate
AT1G27100	1		Candidate
AT1G27110	2							Candidate		Candidate
AT1G27120	1		Candidate
AT1G27130	2		Candidate							Candidate
AT1G27135	1									Candidate
AT1G27140	4				Candidate		Candidate		Candidate	Candidate
AT1G27170	1									Candidate
AT1G27180	2	Candidate								Candidate
AT1G27280	1										Candidate
AT1G27380	5			Candidate	Candidate		Candidate	Candidate	Candidate
AT1G27385	1									Candidate
AT1G27390	3			Candidate		Candidate		Candidate
AT1G27430	2									Candidate			Candidate
AT1G27460	1	Candidate
AT1G27490	1	Candidate
AT1G27500	4			Candidate		Candidate		Candidate			Candidate
AT1G27510	7	Candidate		Candidate		Candidate	Candidate	Candidate	Candidate		Candidate
AT1G27520	3			Candidate		Candidate		Candidate
AT1G27530	3			Candidate		Candidate		Candidate
AT1G27570	1	Candidate
AT1G27595	2	Candidate								Candidate
AT1G27600	2	Candidate								Candidate
AT1G27680	7	Candidate	Candidate	Candidate		Candidate		Candidate	Candidate		Candidate
AT1G27690	2						Candidate		Candidate
AT1G27720	3		Candidate							Candidate	Candidate
AT1G27750	3			Candidate				Candidate		Candidate
AT1G27760	1		Candidate
AT1G27770	2									Candidate	Candidate
AT1G27900	1									Candidate
AT1G27940	1	Candidate
AT1G27960	1									Candidate
AT1G27980	2						Candidate		Candidate
AT1G28040	3			Candidate							Candidate		Candidate
AT1G28050	5			Candidate		Candidate		Candidate			Candidate		Candidate
AT1G28060	3			Candidate							Candidate		Candidate
AT1G28070	3			Candidate							Candidate		Candidate
AT1G28080	2		Candidate							Candidate
AT1G28170	1									Candidate
AT1G28180	2	Candidate								Candidate
AT1G28260	4	Candidate		Candidate		Candidate		Candidate
AT1G28300	1					Candidate
AT1G28327	2	Candidate								Candidate
AT1G28350	2		Candidate								Candidate
AT1G28420	1	Candidate
AT1G28430	8	Candidate		Candidate	Candidate	Candidate	Candidate	Candidate	Candidate		Candidate
AT1G28440	2		Candidate								Candidate
AT1G28510	9		Candidate	Candidate	Candidate	Candidate	Candidate	Candidate	Candidate			Candidate	Candidate
AT1G28570	2	Candidate	Candidate
AT1G28580	1	Candidate
AT1G28600	1									Candidate
AT1G28630	1	Candidate
AT1G28680_AT1G28685	3					Candidate	Candidate	Candidate
AT1G28690	3					Candidate	Candidate		Candidate
AT1G28960	2			Candidate	Candidate
AT1G29000	6			Candidate	Candidate	Candidate	Candidate	Candidate	Candidate
AT1G29010	1				Candidate
AT1G29030	1	Candidate
AT1G29050	1	Candidate
AT1G29060	2	Candidate	Candidate
AT1G29080	1												Candidate
AT1G29120	4	Candidate	Candidate			Candidate		Candidate
AT1G29140	1	Candidate
AT1G29150	3	Candidate	Candidate							Candidate
AT1G29170	1									Candidate
AT1G29200	2									Candidate	Candidate
AT1G29320	1										Candidate
AT1G29370	1										Candidate
AT1G29580	1										Candidate
AT1G29590	1									Candidate
AT1G29600	1		Candidate
AT1G29720	5			Candidate	Candidate	Candidate	Candidate	Candidate
AT1G29724	1									Candidate
AT1G29730	1									Candidate
AT1G29740	2									Candidate	Candidate
AT1G29780	2			Candidate		Candidate
AT1G29785	4			Candidate	Candidate	Candidate		Candidate
AT1G29790	4	Candidate		Candidate		Candidate		Candidate
AT1G29800	4	Candidate		Candidate		Candidate		Candidate
AT1G29810	4	Candidate		Candidate		Candidate		Candidate
AT1G29820	3			Candidate		Candidate		Candidate
AT1G29830	3			Candidate		Candidate		Candidate
AT1G29880	2		Candidate								Candidate
AT1G29950_AT1G29951_AT1G29952	2									Candidate		Candidate
AT1G29960	7				Candidate		Candidate	Candidate	Candidate	Candidate	Candidate	Candidate
AT1G29965_AT1G29970	4				Candidate		Candidate		Candidate	Candidate
AT1G30010	5	Candidate					Candidate	Candidate	Candidate	Candidate
AT1G30010_AT1G30020	2									Candidate	Candidate
AT1G30270	1									Candidate
AT1G30360	2									Candidate	Candidate
AT1G30400	1		Candidate
AT1G30440	1				Candidate
AT1G30450	1									Candidate
AT1G30460	1									Candidate
AT1G30470	1									Candidate
AT1G30473	1									Candidate
AT1G30480	2									Candidate	Candidate
AT1G30580	5			Candidate	Candidate	Candidate		Candidate	Candidate
AT1G30590	4					Candidate		Candidate	Candidate		Candidate
AT1G30610	1									Candidate
AT1G30710	1										Candidate
AT1G30860	4	Candidate				Candidate		Candidate		Candidate
AT1G30900	5		Candidate	Candidate	Candidate		Candidate						Candidate
AT1G30920	3					Candidate		Candidate		Candidate
AT1G30925	1		Candidate
AT1G30960	3			Candidate		Candidate		Candidate
AT1G31070	1	Candidate
AT1G31080	1									Candidate
AT1G31120	1		Candidate
AT1G31150	5			Candidate	Candidate		Candidate		Candidate		Candidate
AT1G31160	6	Candidate		Candidate	Candidate		Candidate		Candidate		Candidate
AT1G31163	1	Candidate
AT1G31220	2									Candidate	Candidate
AT1G31230	2										Candidate		Candidate
AT1G31240	2								Candidate		Candidate
AT1G31260	1												Candidate
AT1G31280	4				Candidate		Candidate		Candidate		Candidate
AT1G31290	1				Candidate
AT1G31300	6	Candidate	Candidate		Candidate		Candidate		Candidate		Candidate
AT1G31340	1						Candidate
AT1G31350	6			Candidate	Candidate	Candidate		Candidate	Candidate		Candidate
AT1G31380	2		Candidate							Candidate
AT1G31390	1		Candidate
AT1G31400	3	Candidate								Candidate		Candidate
AT1G31410	1										Candidate
AT1G31420	2									Candidate	Candidate
AT1G31430	1										Candidate
AT1G31440	1										Candidate
AT1G31450	6		Candidate		Candidate	Candidate	Candidate	Candidate	Candidate
AT1G31460_AT1G31470	6			Candidate	Candidate	Candidate	Candidate	Candidate	Candidate
AT1G31470	6			Candidate	Candidate	Candidate	Candidate	Candidate	Candidate
AT1G31480	1									Candidate
AT1G31530	6		Candidate			Candidate	Candidate	Candidate	Candidate	Candidate
AT1G31540	1	Candidate
AT1G31550	2									Candidate	Candidate
AT1G31580	2									Candidate	Candidate
AT1G31600	1									Candidate
AT1G31650	3	Candidate					Candidate			Candidate
AT1G31670	1	Candidate
AT1G31690	1				Candidate
AT1G31710	6	Candidate		Candidate		Candidate	Candidate	Candidate	Candidate
AT1G31770	4	Candidate				Candidate		Candidate			Candidate
AT1G31850	2						Candidate		Candidate
AT1G31860	1				Candidate
AT1G31880	3	Candidate				Candidate		Candidate
AT1G31910	2	Candidate								Candidate
AT1G31930	8	Candidate	Candidate	Candidate	Candidate	Candidate	Candidate	Candidate	Candidate
AT1G31935	1	Candidate
AT1G31940	6	Candidate			Candidate	Candidate	Candidate	Candidate	Candidate
AT1G31950	3	Candidate								Candidate	Candidate
AT1G31960	2									Candidate	Candidate
AT1G31970	1									Candidate
AT1G32030	1	Candidate
AT1G32050	8	Candidate		Candidate		Candidate	Candidate	Candidate	Candidate	Candidate	Candidate
AT1G32060	1										Candidate
AT1G32080	3		Candidate						Candidate		Candidate
AT1G32090	5	Candidate	Candidate						Candidate	Candidate	Candidate
AT1G32120	6	Candidate		Candidate		Candidate		Candidate		Candidate	Candidate
AT1G32140	2									Candidate	Candidate
AT1G32150	1									Candidate
AT1G32172	1		Candidate
AT1G32180	1									Candidate
AT1G32210	1									Candidate
AT1G32240	1	Candidate
AT1G32280	3		Candidate				Candidate		Candidate
AT1G32300	3	Candidate					Candidate		Candidate
AT1G32320	1									Candidate
AT1G32340	5				Candidate	Candidate	Candidate	Candidate	Candidate
AT1G32370	1												Candidate
AT1G32410	2					Candidate		Candidate
AT1G32490	1									Candidate
AT1G32510	1							Candidate
AT1G32530	6			Candidate	Candidate	Candidate	Candidate	Candidate		Candidate
AT1G32540	1			Candidate
AT1G32580	1	Candidate
AT1G32583	1	Candidate
AT1G32600	1										Candidate
AT1G32780	8	Candidate		Candidate		Candidate	Candidate	Candidate	Candidate	Candidate			Candidate
AT1G32790	6	Candidate	Candidate			Candidate		Candidate		Candidate	Candidate
AT1G32810	1		Candidate
AT1G32850	3	Candidate						Candidate		Candidate
AT1G32870	1										Candidate
AT1G32900	3		Candidate						Candidate		Candidate
AT1G32910	1										Candidate
AT1G32930	1	Candidate
AT1G33050	4			Candidate		Candidate		Candidate		Candidate
AT1G33060	1										Candidate
AT1G33080	1	Candidate
AT1G33102	3	Candidate				Candidate		Candidate
AT1G33110	3		Candidate						Candidate		Candidate
AT1G33170	2		Candidate								Candidate
AT1G33240	1		Candidate
AT1G33260	1										Candidate
AT1G33290	2			Candidate						Candidate
AT1G33320	1		Candidate
AT1G33350	1	Candidate
AT1G33400	1	Candidate
AT1G33410	2	Candidate	Candidate
AT1G33415	2	Candidate	Candidate
AT1G33440	1	Candidate
AT1G33470	2	Candidate	Candidate
AT1G33500	1		Candidate
AT1G33520	1		Candidate
AT1G33540	3		Candidate	Candidate									Candidate
AT1G33590	3		Candidate							Candidate	Candidate
AT1G33600	1		Candidate
AT1G33670	2							Candidate		Candidate
AT1G33750	1									Candidate
AT1G33800	1	Candidate
AT1G33810	1	Candidate
AT1G33830	4		Candidate	Candidate		Candidate		Candidate
AT1G33880	3	Candidate								Candidate	Candidate
AT1G33890	2									Candidate	Candidate
AT1G33900	2									Candidate	Candidate
AT1G33910	1									Candidate
AT1G33920	1									Candidate
AT1G33930	3						Candidate			Candidate	Candidate
AT1G33960	3	Candidate								Candidate	Candidate
AT1G33970	5	Candidate	Candidate				Candidate		Candidate		Candidate
AT1G33980	1										Candidate
AT1G34040	5	Candidate				Candidate	Candidate	Candidate			Candidate
AT1G34046	1	Candidate
AT1G34047	4	Candidate				Candidate		Candidate			Candidate
AT1G34050	6	Candidate		Candidate		Candidate		Candidate		Candidate	Candidate
AT1G34060	1									Candidate
AT1G34110	1											Candidate
AT1G34150	1									Candidate
AT1G34160	2						Candidate			Candidate
AT1G34170	7	Candidate		Candidate	Candidate	Candidate	Candidate	Candidate	Candidate
AT1G34190	1									Candidate
AT1G34200	1									Candidate
AT1G34210	2		Candidate								Candidate
AT1G34220	1		Candidate
AT1G34245	1		Candidate
AT1G34260	1										Candidate
AT1G34270	6			Candidate	Candidate		Candidate	Candidate	Candidate		Candidate
AT1G34290	1										Candidate
AT1G34300	3	Candidate	Candidate								Candidate
AT1G34355	1		Candidate
AT1G34370	2	Candidate						Candidate
AT1G34392	2		Candidate										Candidate
AT1G34460	2									Candidate			Candidate
AT1G34500	3	Candidate				Candidate		Candidate
AT1G34520	1									Candidate
AT1G34550	2									Candidate	Candidate
AT1G34575	7	Candidate		Candidate		Candidate	Candidate	Candidate	Candidate		Candidate
AT1G34630	3	Candidate				Candidate		Candidate
AT1G34640	3		Candidate				Candidate				Candidate
AT1G34650	3			Candidate		Candidate		Candidate
AT1G34670	1									Candidate
AT1G34750	1									Candidate
AT1G35220	2		Candidate										Candidate
AT1G35290	3	Candidate				Candidate		Candidate
AT1G35320	1									Candidate
AT1G35340	1	Candidate
AT1G35350	3	Candidate				Candidate		Candidate
AT1G35420	1									Candidate
AT1G35440	2		Candidate							Candidate
AT1G35510	1		Candidate
AT1G35515	1										Candidate
AT1G35530	4	Candidate		Candidate		Candidate		Candidate
AT1G35610	1										Candidate
AT1G35620	6			Candidate		Candidate	Candidate	Candidate	Candidate		Candidate
AT1G35625	1			Candidate
AT1G35630	2		Candidate							Candidate
AT1G35660	4		Candidate				Candidate		Candidate		Candidate
AT1G35670	2		Candidate								Candidate
AT1G35680	2		Candidate								Candidate
AT1G35710	7	Candidate	Candidate			Candidate	Candidate		Candidate	Candidate	Candidate
AT1G35720	4	Candidate	Candidate							Candidate	Candidate
AT1G35750	1										Candidate
AT1G35860	3			Candidate	Candidate					Candidate
AT1G36070	1	Candidate
AT1G36160	1			Candidate
AT1G36180	3		Candidate		Candidate						Candidate
AT1G36230	3								Candidate	Candidate	Candidate
AT1G36240	1				Candidate
AT1G36280	4		Candidate		Candidate				Candidate		Candidate
AT1G36310	3		Candidate						Candidate		Candidate
AT1G36320	5		Candidate		Candidate		Candidate		Candidate		Candidate
AT1G36340	1										Candidate
AT1G36370	3					Candidate	Candidate		Candidate
AT1G36675	1		Candidate
AT1G36970	3	Candidate	Candidate								Candidate
AT1G36990	1	Candidate
AT1G37020	4	Candidate	Candidate		Candidate						Candidate
AT1G37113	4	Candidate	Candidate		Candidate						Candidate
AT1G37130	1	Candidate
AT1G37150	1									Candidate
AT1G40390	1	Candidate
AT1G41820	1									Candidate
AT1G42560	1		Candidate
AT1G42680	1									Candidate
AT1G42710	3	Candidate	Candidate								Candidate
AT1G43005	1		Candidate
AT1G43010	1		Candidate
AT1G43020	2										Candidate		Candidate
AT1G43140	3	Candidate		Candidate		Candidate
AT1G43145	2	Candidate									Candidate
AT1G43190	1	Candidate
AT1G43245	2	Candidate	Candidate
AT1G43580	9	Candidate	Candidate	Candidate	Candidate	Candidate	Candidate	Candidate	Candidate		Candidate
AT1G43640	2	Candidate	Candidate
AT1G43650	2		Candidate								Candidate
AT1G43770	3	Candidate								Candidate	Candidate
AT1G43780	1				Candidate
AT1G43850	1									Candidate
AT1G44110	1	Candidate
AT1G44120	2									Candidate	Candidate
AT1G44160	1									Candidate
AT1G44170	1	Candidate
AT1G44180	3			Candidate	Candidate				Candidate
AT1G44740	1	Candidate
AT1G44770	2		Candidate								Candidate
AT1G44790	2	Candidate								Candidate
AT1G44800	3	Candidate		Candidate							Candidate
AT1G44810	1								Candidate
AT1G44820	3						Candidate		Candidate	Candidate
AT1G44890	2	Candidate								Candidate
AT1G44900	1									Candidate
AT1G44910	2	Candidate								Candidate
AT1G44920	2	Candidate								Candidate
AT1G44940	1										Candidate
AT1G44941	1	Candidate
AT1G44960	2	Candidate									Candidate
AT1G44970	1									Candidate
AT1G45000	1	Candidate
AT1G45010	1		Candidate
AT1G45050	2	Candidate	Candidate
AT1G45150	1				Candidate
AT1G45160	1				Candidate
AT1G45170	1			Candidate
AT1G45180	4	Candidate	Candidate					Candidate			Candidate
AT1G45191	4		Candidate				Candidate		Candidate		Candidate
AT1G45201	1										Candidate
AT1G45243	2		Candidate								Candidate
AT1G45403	1									Candidate
AT1G45616	6	Candidate	Candidate		Candidate		Candidate		Candidate		Candidate
AT1G46696	1	Candidate
AT1G46984	2	Candidate											Candidate
AT1G47210	1	Candidate
AT1G47240	2		Candidate								Candidate
AT1G47250	1										Candidate
AT1G47265	3			Candidate		Candidate		Candidate
AT1G47270	2	Candidate									Candidate
AT1G47271	2	Candidate									Candidate
AT1G47280	1	Candidate
AT1G47300	4	Candidate		Candidate		Candidate		Candidate
AT1G47340	2						Candidate		Candidate
AT1G47370	2				Candidate					Candidate
AT1G47420	1				Candidate
AT1G47480	1									Candidate
AT1G47500	6			Candidate	Candidate	Candidate		Candidate	Candidate		Candidate
AT1G47510	6			Candidate	Candidate	Candidate	Candidate	Candidate	Candidate
AT1G47530	6				Candidate	Candidate	Candidate	Candidate	Candidate	Candidate
AT1G47570	3		Candidate							Candidate	Candidate
AT1G47620	2					Candidate					Candidate
AT1G47640	3	Candidate				Candidate					Candidate
AT1G47655	1										Candidate
AT1G47710	4	Candidate	Candidate					Candidate		Candidate
AT1G47720	2	Candidate								Candidate
AT1G47730	3		Candidate							Candidate			Candidate
AT1G47810	4					Candidate		Candidate		Candidate	Candidate
AT1G47830	3					Candidate		Candidate		Candidate
AT1G47890	1									Candidate
AT1G47920	2									Candidate	Candidate
AT1G47940	1										Candidate
AT1G47960	1		Candidate
AT1G48010	1		Candidate
AT1G48050	2											Candidate	Candidate
AT1G48090	2									Candidate	Candidate
AT1G48095	2	Candidate									Candidate
AT1G48140	1	Candidate
AT1G48310	3	Candidate					Candidate			Candidate
AT1G48350	1												Candidate
AT1G48360	1										Candidate
AT1G48380	3	Candidate								Candidate			Candidate
AT1G48410	4			Candidate		Candidate		Candidate				Candidate
AT1G48450	1										Candidate
AT1G48540	4			Candidate	Candidate	Candidate	Candidate
AT1G48620	1									Candidate
AT1G48730	1										Candidate
AT1G48800	3	Candidate	Candidate					Candidate
AT1G48820	3	Candidate						Candidate		Candidate
AT1G48830	3		Candidate							Candidate	Candidate
AT1G48840	1	Candidate
AT1G48850	1										Candidate
AT1G48860	5	Candidate	Candidate	Candidate				Candidate		Candidate
AT1G48880	2									Candidate	Candidate
AT1G48900	1									Candidate
AT1G48970	2	Candidate									Candidate
AT1G49030	1									Candidate
AT1G49040	4	Candidate			Candidate					Candidate	Candidate
AT1G49050	3			Candidate		Candidate		Candidate
AT1G49250	1									Candidate
AT1G49320	1									Candidate
AT1G49410	1									Candidate
AT1G49630	5		Candidate		Candidate		Candidate		Candidate		Candidate
AT1G49640	2						Candidate		Candidate
AT1G49650	2						Candidate		Candidate
AT1G49660	1	Candidate
AT1G49720	1									Candidate
AT1G49740	3			Candidate				Candidate		Candidate
AT1G49770	1											Candidate
AT1G49860	1							Candidate
AT1G49870	9		Candidate	Candidate	Candidate	Candidate	Candidate	Candidate	Candidate	Candidate	Candidate
AT1G49880	2									Candidate	Candidate
AT1G50050	4			Candidate		Candidate		Candidate			Candidate
AT1G50055	3			Candidate		Candidate		Candidate
AT1G50090	1										Candidate
AT1G50120	2	Candidate								Candidate
AT1G50140	2	Candidate								Candidate
AT1G50180	3	Candidate								Candidate	Candidate
AT1G50190	2									Candidate	Candidate
AT1G50400	1			Candidate
AT1G50410	3			Candidate		Candidate		Candidate
AT1G50500	7			Candidate	Candidate	Candidate	Candidate	Candidate	Candidate	Candidate
AT1G50510	6		Candidate	Candidate		Candidate	Candidate	Candidate	Candidate
AT1G50575	5	Candidate		Candidate		Candidate		Candidate		Candidate
AT1G50580	3					Candidate		Candidate		Candidate
AT1G50600	4	Candidate		Candidate		Candidate		Candidate
AT1G50690	8	Candidate	Candidate	Candidate		Candidate	Candidate	Candidate	Candidate		Candidate
AT1G50710	5		Candidate				Candidate	Candidate	Candidate		Candidate
AT1G50720	1												Candidate
AT1G50730	2									Candidate	Candidate
AT1G50750	1										Candidate
AT1G50840	1	Candidate
AT1G50880	1									Candidate
AT1G50890	2									Candidate	Candidate
AT1G50920	1									Candidate
AT1G50990	3				Candidate					Candidate	Candidate
AT1G51172	1									Candidate
AT1G51270	1	Candidate
AT1G51310	1	Candidate
AT1G51340	1	Candidate
AT1G51360	2		Candidate								Candidate
AT1G51390	1										Candidate
AT1G51410	1		Candidate
AT1G51430	2									Candidate	Candidate
AT1G51460	2		Candidate								Candidate
AT1G51470	6			Candidate	Candidate	Candidate	Candidate	Candidate	Candidate
AT1G51480	1	Candidate
AT1G51490	2		Candidate									Candidate
AT1G51520	2			Candidate		Candidate
AT1G51630	2						Candidate			Candidate
AT1G51660	1		Candidate
AT1G51670	6	Candidate		Candidate		Candidate	Candidate	Candidate	Candidate
AT1G51800	1									Candidate
AT1G51805	4	Candidate					Candidate		Candidate	Candidate
AT1G51810	3	Candidate					Candidate					Candidate
AT1G51820	1									Candidate
AT1G51870	2		Candidate								Candidate
AT1G51890	2	Candidate								Candidate
AT1G51910	1	Candidate
AT1G51920	1										Candidate
AT1G51940	2										Candidate	Candidate
AT1G51960	1	Candidate
AT1G51965	3				Candidate		Candidate		Candidate
AT1G52000	3	Candidate				Candidate		Candidate
AT1G52030	3			Candidate		Candidate		Candidate
AT1G52070	4			Candidate		Candidate		Candidate			Candidate
AT1G52080	1		Candidate
AT1G52150	3								Candidate	Candidate	Candidate
AT1G52260	2		Candidate								Candidate
AT1G52280	1		Candidate
AT1G52290	5	Candidate		Candidate		Candidate		Candidate		Candidate
AT1G52400	6	Candidate	Candidate		Candidate	Candidate		Candidate					Candidate
AT1G52410	4	Candidate		Candidate		Candidate		Candidate
AT1G52520	1		Candidate
AT1G52570	1										Candidate
AT1G52640	1									Candidate
AT1G52750	3						Candidate			Candidate	Candidate
AT1G52780	1										Candidate
AT1G52800	1							Candidate
AT1G53210	2	Candidate								Candidate
AT1G53280	2									Candidate	Candidate
AT1G53330	2									Candidate	Candidate
AT1G53340	2									Candidate	Candidate
AT1G53420	1		Candidate
AT1G53440	1										Candidate
AT1G53480_AT1G53490	1										Candidate
AT1G53510	1										Candidate
AT1G53590	6	Candidate		Candidate		Candidate		Candidate		Candidate	Candidate
AT1G53600	1									Candidate
AT1G53645	1		Candidate
AT1G53730	4		Candidate	Candidate		Candidate		Candidate
AT1G53830	2		Candidate							Candidate
AT1G53940	1										Candidate
AT1G53950	1										Candidate
AT1G54000	3		Candidate				Candidate		Candidate
AT1G54030	8	Candidate	Candidate		Candidate		Candidate	Candidate	Candidate	Candidate	Candidate
AT1G54040	2	Candidate	Candidate
AT1G54070	2						Candidate		Candidate
AT1G54080	2						Candidate		Candidate
AT1G54200	1										Candidate
AT1G55290	3	Candidate	Candidate								Candidate
AT1G55310	1		Candidate
AT1G55325	2		Candidate								Candidate
AT1G55370	3	Candidate	Candidate								Candidate
AT1G55430	3	Candidate	Candidate								Candidate
AT1G55440	3	Candidate	Candidate								Candidate
AT1G55450	2		Candidate								Candidate
AT1G55460	1										Candidate
AT1G55610	2									Candidate	Candidate
AT1G55620	2	Candidate								Candidate
AT1G55630	1	Candidate
AT1G55670	1									Candidate
AT1G55750	1										Candidate
AT1G55810	1									Candidate
AT1G55850	1									Candidate
AT1G55860	6	Candidate		Candidate				Candidate		Candidate	Candidate	Candidate
AT1G55870	1									Candidate
AT1G55928	1	Candidate
AT1G55930	7	Candidate		Candidate		Candidate		Candidate		Candidate	Candidate	Candidate
AT1G55940	1	Candidate
AT1G55950	1									Candidate
AT1G55970	1										Candidate
AT1G56030	1	Candidate
AT1G56100	4			Candidate	Candidate	Candidate		Candidate
AT1G56120	2	Candidate								Candidate
AT1G56280	1										Candidate
AT1G56380	2			Candidate		Candidate
AT1G56400	2										Candidate	Candidate
AT1G56440	1									Candidate
AT1G56460	1									Candidate
AT1G56500	3	Candidate								Candidate	Candidate
AT1G56510	6			Candidate	Candidate		Candidate		Candidate	Candidate	Candidate
AT1G56520	2	Candidate									Candidate
AT1G56530	1			Candidate
AT1G56540	2									Candidate	Candidate
AT1G56560	1										Candidate
AT1G56630	1										Candidate
AT1G56670	3			Candidate		Candidate		Candidate
AT1G56720	4	Candidate		Candidate		Candidate		Candidate
AT1G57570	1									Candidate
AT1G57590	4	Candidate						Candidate		Candidate	Candidate
AT1G57600	3							Candidate		Candidate	Candidate
AT1G57610	1		Candidate
AT1G57650	5		Candidate				Candidate			Candidate	Candidate		Candidate
AT1G57670	2		Candidate								Candidate
AT1G57690	2		Candidate								Candidate
AT1G57720	3	Candidate	Candidate								Candidate
AT1G57750	2		Candidate								Candidate
AT1G57770	1									Candidate
AT1G57790	2		Candidate								Candidate
AT1G57800	2		Candidate								Candidate
AT1G57820	2	Candidate	Candidate
AT1G57870	1									Candidate
AT1G58030	4	Candidate	Candidate							Candidate	Candidate
AT1G58037	1	Candidate
AT1G58060	1	Candidate
AT1G58090	1										Candidate
AT1G58100	1	Candidate
AT1G58190	4	Candidate	Candidate							Candidate	Candidate
AT1G58210	1										Candidate
AT1G58227	4		Candidate		Candidate		Candidate				Candidate
AT1G58250	4	Candidate	Candidate								Candidate		Candidate
AT1G58260	8	Candidate	Candidate				Candidate	Candidate	Candidate	Candidate	Candidate		Candidate
AT1G58265	1												Candidate
AT1G58270	1												Candidate
AT1G58280	1												Candidate
AT1G58360	1		Candidate
AT1G58370	2		Candidate								Candidate
AT1G58390	4	Candidate	Candidate							Candidate	Candidate
AT1G58400	1		Candidate
AT1G58410	1										Candidate
AT1G58430	1												Candidate
AT1G58440	4	Candidate		Candidate		Candidate		Candidate
AT1G58450	1	Candidate
AT1G58460	1									Candidate
AT1G58470	1	Candidate
AT1G58520	7	Candidate	Candidate			Candidate	Candidate	Candidate	Candidate	Candidate
AT1G58602	9	Candidate	Candidate		Candidate	Candidate	Candidate	Candidate	Candidate	Candidate	Candidate
AT1G59453	6	Candidate	Candidate				Candidate			Candidate	Candidate		Candidate
AT1G59500	2	Candidate								Candidate
AT1G59510	3	Candidate			Candidate						Candidate
AT1G59520	3	Candidate	Candidate							Candidate
AT1G59600	1										Candidate
AT1G59610	2									Candidate	Candidate
AT1G59620	1			Candidate
AT1G59640	1									Candidate
AT1G59650	2	Candidate									Candidate
AT1G59660	2									Candidate	Candidate
AT1G59670	2	Candidate								Candidate
AT1G59700	2		Candidate							Candidate
AT1G59710	1	Candidate
AT1G59710_AT1G59720	4	Candidate		Candidate		Candidate		Candidate
AT1G59720	4	Candidate		Candidate		Candidate		Candidate
AT1G59725	5	Candidate	Candidate			Candidate		Candidate			Candidate
AT1G59750	4	Candidate	Candidate					Candidate		Candidate
AT1G59760	5	Candidate	Candidate					Candidate		Candidate	Candidate
AT1G59780	1		Candidate
AT1G59790	2	Candidate					Candidate
AT1G59800	1	Candidate
AT1G59820	2	Candidate	Candidate
AT1G59830	3	Candidate	Candidate							Candidate
AT1G59833	1										Candidate
AT1G59835	1										Candidate
AT1G59840	3		Candidate					Candidate		Candidate
AT1G59850	2	Candidate	Candidate
AT1G59865	4		Candidate						Candidate		Candidate		Candidate
AT1G59890	1	Candidate
AT1G59950	3				Candidate		Candidate		Candidate
AT1G59960	4				Candidate		Candidate		Candidate				Candidate
AT1G59970	4	Candidate					Candidate		Candidate				Candidate
AT1G59980	1												Candidate
AT1G60070	4	Candidate		Candidate		Candidate		Candidate
AT1G60080	2	Candidate											Candidate
AT1G60110	4	Candidate		Candidate		Candidate		Candidate
AT1G60130	3	Candidate							Candidate		Candidate
AT1G60140	4		Candidate				Candidate		Candidate		Candidate
AT1G60190	1	Candidate
AT1G60220	2	Candidate									Candidate
AT1G60230	1	Candidate
AT1G60360	1									Candidate
AT1G60390	1									Candidate
AT1G60410	4	Candidate		Candidate		Candidate		Candidate
AT1G60430	2			Candidate						Candidate
AT1G60460	2										Candidate		Candidate
AT1G60490	1	Candidate
AT1G60505	1	Candidate
AT1G60545	2	Candidate								Candidate
AT1G60550	3					Candidate		Candidate		Candidate
AT1G60560	1										Candidate
AT1G60570	3					Candidate		Candidate		Candidate
AT1G60590	8	Candidate	Candidate	Candidate	Candidate	Candidate	Candidate	Candidate	Candidate
AT1G60620	1									Candidate
AT1G60630	2	Candidate								Candidate
AT1G60650	4	Candidate		Candidate		Candidate		Candidate
AT1G60660	1	Candidate
AT1G60770	1	Candidate
AT1G60790	1									Candidate
AT1G60860	1										Candidate
AT1G60890	2		Candidate	Candidate
AT1G60920	5		Candidate	Candidate		Candidate		Candidate		Candidate
AT1G60930	5	Candidate	Candidate	Candidate		Candidate		Candidate
AT1G60940	4	Candidate	Candidate	Candidate		Candidate
AT1G61010	1									Candidate
AT1G61050	1									Candidate
AT1G61060	1									Candidate
AT1G61080	3	Candidate						Candidate		Candidate
AT1G61120	9	Candidate	Candidate	Candidate	Candidate	Candidate	Candidate	Candidate		Candidate	Candidate
AT1G61130	3		Candidate							Candidate	Candidate
AT1G61140	4				Candidate		Candidate		Candidate	Candidate
AT1G61170	1										Candidate
AT1G61180	1										Candidate
AT1G61210	9	Candidate		Candidate	Candidate	Candidate		Candidate		Candidate	Candidate	Candidate	Candidate
AT1G61215	3	Candidate										Candidate	Candidate
AT1G61230	3						Candidate		Candidate		Candidate
AT1G61240	3		Candidate				Candidate				Candidate
AT1G61260	2		Candidate								Candidate
AT1G61270	4		Candidate				Candidate		Candidate		Candidate
AT1G61280	2								Candidate		Candidate
AT1G61290	1										Candidate
AT1G61300	1									Candidate
AT1G61310	1												Candidate
AT1G61330	3	Candidate			Candidate		Candidate
AT1G61340	1									Candidate
AT1G61460	1		Candidate
AT1G61475	1										Candidate
AT1G61480	3	Candidate								Candidate	Candidate
AT1G61490	3	Candidate								Candidate	Candidate
AT1G61500	2	Candidate								Candidate
AT1G61520	1									Candidate
AT1G61550	2									Candidate	Candidate
AT1G61570	1		Candidate
AT1G61580	4	Candidate	Candidate							Candidate	Candidate
AT1G61590	1		Candidate
AT1G61600	2		Candidate							Candidate
AT1G61610	4	Candidate	Candidate							Candidate	Candidate
AT1G61620	2	Candidate	Candidate
AT1G61630	2	Candidate								Candidate
AT1G61640	1									Candidate
AT1G61660	1									Candidate
AT1G61710	2					Candidate	Candidate
AT1G61720	3		Candidate							Candidate	Candidate
AT1G61730	2						Candidate				Candidate
AT1G61740	1										Candidate
AT1G61750	4						Candidate		Candidate	Candidate	Candidate
AT1G61795	2						Candidate		Candidate
AT1G61800	2									Candidate	Candidate
AT1G61810	1									Candidate
AT1G61840	3	Candidate								Candidate	Candidate
AT1G61850	1										Candidate
AT1G61860	2		Candidate								Candidate
AT1G61870	2		Candidate								Candidate
AT1G61890	1									Candidate
AT1G61900	3						Candidate		Candidate				Candidate
AT1G61990	1										Candidate
AT1G62010	1										Candidate
AT1G62020	1										Candidate
AT1G62030	1										Candidate
AT1G62040	1									Candidate
AT1G62045	4			Candidate		Candidate		Candidate			Candidate
AT1G62050	1	Candidate
AT1G62180	1		Candidate
AT1G62190	3	Candidate	Candidate					Candidate
AT1G62225	1										Candidate
AT1G62260	3									Candidate	Candidate		Candidate
AT1G62290	2		Candidate								Candidate
AT1G62305	4			Candidate		Candidate		Candidate		Candidate
AT1G62320	4	Candidate		Candidate		Candidate		Candidate
AT1G62330	1										Candidate
AT1G62340	2					Candidate		Candidate
AT1G62430	4			Candidate		Candidate		Candidate		Candidate
AT1G62440	2		Candidate							Candidate
AT1G62480	1									Candidate
AT1G62540	1										Candidate
AT1G62560	4				Candidate				Candidate	Candidate	Candidate
AT1G62570	1												Candidate
AT1G62630	3	Candidate			Candidate			Candidate
AT1G62640	3	Candidate								Candidate	Candidate
AT1G62660	9	Candidate	Candidate		Candidate	Candidate	Candidate	Candidate	Candidate	Candidate	Candidate
AT1G62680	3	Candidate	Candidate							Candidate
AT1G62710	1									Candidate
AT1G62740	1									Candidate
AT1G62790	2	Candidate											Candidate
AT1G62800	2		Candidate								Candidate
AT1G62810	2		Candidate								Candidate
AT1G62830	1						Candidate
AT1G62840_AT1G62850	6	Candidate	Candidate			Candidate	Candidate	Candidate	Candidate
AT1G62850	2	Candidate	Candidate
AT1G62940	3		Candidate						Candidate		Candidate
AT1G62960	3		Candidate							Candidate	Candidate
AT1G63000	4	Candidate		Candidate				Candidate		Candidate
AT1G63010	1									Candidate
AT1G63020	1									Candidate
AT1G63050	2			Candidate				Candidate
AT1G63057	5			Candidate		Candidate		Candidate			Candidate	Candidate
AT1G63070	3	Candidate						Candidate		Candidate
AT1G63110	1										Candidate
AT1G63120	1										Candidate
AT1G63130	4	Candidate		Candidate		Candidate		Candidate
AT1G63150	3	Candidate						Candidate		Candidate
AT1G63170	2									Candidate	Candidate
AT1G63180	1										Candidate
AT1G63206	1								Candidate
AT1G63230	6	Candidate	Candidate			Candidate		Candidate	Candidate		Candidate
AT1G63240	3		Candidate							Candidate	Candidate
AT1G63250	1		Candidate
AT1G63260	1									Candidate
AT1G63350	4	Candidate							Candidate	Candidate	Candidate
AT1G63450	2	Candidate								Candidate
AT1G63460	2		Candidate								Candidate
AT1G63470	1									Candidate
AT1G63480	1									Candidate
AT1G63530	3	Candidate								Candidate	Candidate
AT1G63540	2									Candidate	Candidate
AT1G63560	1										Candidate
AT1G63600	2	Candidate						Candidate
AT1G63650	5		Candidate	Candidate	Candidate	Candidate		Candidate
AT1G63660	4						Candidate		Candidate	Candidate			Candidate
AT1G63670	4						Candidate		Candidate	Candidate			Candidate
AT1G63690	1									Candidate
AT1G63700	3			Candidate	Candidate					Candidate
AT1G63710	1									Candidate
AT1G63750	2							Candidate		Candidate
AT1G63770	5	Candidate				Candidate		Candidate		Candidate	Candidate
AT1G63800	1									Candidate
AT1G63830	1									Candidate
AT1G63850	3	Candidate								Candidate	Candidate
AT1G63855	2	Candidate								Candidate
AT1G63860	2									Candidate	Candidate
AT1G63870	6	Candidate	Candidate	Candidate				Candidate		Candidate	Candidate
AT1G63880	10	Candidate	Candidate	Candidate	Candidate	Candidate	Candidate	Candidate	Candidate	Candidate	Candidate
AT1G63900	2		Candidate								Candidate
AT1G63910	3		Candidate							Candidate	Candidate
AT1G63930	2							Candidate		Candidate
AT1G63940	1			Candidate
AT1G63970	1											Candidate
AT1G63980	2	Candidate										Candidate
AT1G63990	1		Candidate
AT1G64030	2						Candidate		Candidate
AT1G64040	7	Candidate		Candidate	Candidate	Candidate	Candidate	Candidate	Candidate
AT1G64060	7	Candidate		Candidate		Candidate		Candidate		Candidate	Candidate		Candidate
AT1G64065	8	Candidate		Candidate		Candidate		Candidate		Candidate	Candidate	Candidate	Candidate
AT1G64070	1									Candidate
AT1G64100	3		Candidate							Candidate			Candidate
AT1G64150	7		Candidate			Candidate	Candidate	Candidate	Candidate	Candidate	Candidate
AT1G64180	3	Candidate						Candidate			Candidate
AT1G64185	1												Candidate
AT1G64190	2	Candidate								Candidate
AT1G64200	3	Candidate	Candidate										Candidate
AT1G64210	7	Candidate	Candidate		Candidate	Candidate	Candidate		Candidate		Candidate
AT1G64230	8	Candidate	Candidate			Candidate	Candidate	Candidate	Candidate	Candidate	Candidate
AT1G64235	2	Candidate								Candidate
AT1G64255	3	Candidate	Candidate							Candidate
AT1G64260	1	Candidate
AT1G64280	2	Candidate	Candidate
AT1G64310	1		Candidate
AT1G64330	1									Candidate
AT1G64350	2		Candidate						Candidate
AT1G64355	2		Candidate										Candidate
AT1G64385	1										Candidate
AT1G64390	2									Candidate	Candidate
AT1G64400	1		Candidate
AT1G64460	4			Candidate		Candidate		Candidate			Candidate
AT1G64500	1										Candidate
AT1G64550	1									Candidate
AT1G64570	1										Candidate
AT1G64600	1										Candidate
AT1G64610	1									Candidate
AT1G64640	2	Candidate					Candidate
AT1G64650	3	Candidate					Candidate		Candidate
AT1G64670	2									Candidate	Candidate
AT1G64690	1										Candidate
AT1G64700	3	Candidate				Candidate					Candidate
AT1G64710	1	Candidate
AT1G64720	1	Candidate
AT1G64740	4		Candidate				Candidate		Candidate	Candidate
AT1G64760	3	Candidate								Candidate	Candidate
AT1G64770	1	Candidate
AT1G64780	1											Candidate
AT1G64790	2											Candidate	Candidate
AT1G64860	1									Candidate
AT1G64880	3									Candidate	Candidate		Candidate
AT1G64890	1		Candidate
AT1G64900	5			Candidate		Candidate		Candidate		Candidate		Candidate
AT1G64910	2					Candidate		Candidate
AT1G64920	2					Candidate		Candidate
AT1G64960	3					Candidate	Candidate		Candidate
AT1G64970	4		Candidate		Candidate		Candidate		Candidate
AT1G65060	7	Candidate	Candidate	Candidate		Candidate		Candidate		Candidate	Candidate
AT1G65070	2	Candidate								Candidate
AT1G65080	7	Candidate				Candidate	Candidate	Candidate	Candidate	Candidate		Candidate
AT1G65090	1						Candidate
AT1G65110	2									Candidate	Candidate
AT1G65120	1									Candidate
AT1G65140	1									Candidate
AT1G65160	1									Candidate
AT1G65170	4		Candidate				Candidate		Candidate	Candidate
AT1G65180	1	Candidate
AT1G65210	1		Candidate
AT1G65220	2		Candidate								Candidate
AT1G65230	1									Candidate
AT1G65240	3		Candidate				Candidate		Candidate
AT1G65250	1									Candidate
AT1G65260	7	Candidate	Candidate	Candidate		Candidate		Candidate		Candidate	Candidate
AT1G65270	8	Candidate	Candidate	Candidate		Candidate		Candidate		Candidate	Candidate		Candidate
AT1G65280	5	Candidate				Candidate		Candidate		Candidate			Candidate
AT1G65290	1									Candidate
AT1G65310	1										Candidate
AT1G65320	3	Candidate								Candidate			Candidate
AT1G65340	1										Candidate
AT1G65380	2	Candidate									Candidate
AT1G65390	3		Candidate				Candidate		Candidate
AT1G65430	2									Candidate	Candidate
AT1G65450	1										Candidate
AT1G65470	2									Candidate		Candidate
AT1G65483	1										Candidate
AT1G65500	1									Candidate
AT1G65540	1									Candidate
AT1G65590	3		Candidate								Candidate	Candidate
AT1G65670	1		Candidate
AT1G65700	2									Candidate	Candidate
AT1G65740	1		Candidate
AT1G65760	1	Candidate
AT1G65780	1		Candidate
AT1G65790	2	Candidate									Candidate
AT1G65800	4	Candidate						Candidate		Candidate	Candidate
AT1G65810	1									Candidate
AT1G65960	1									Candidate
AT1G65980	2		Candidate								Candidate
AT1G65985	4	Candidate	Candidate							Candidate	Candidate
AT1G65990	1	Candidate
AT1G66050	1									Candidate
AT1G66070	2						Candidate		Candidate
AT1G66080	2		Candidate								Candidate
AT1G66090	4		Candidate				Candidate		Candidate	Candidate
AT1G66110	1		Candidate
AT1G66120	1										Candidate
AT1G66150	2	Candidate						Candidate
AT1G66230	1											Candidate
AT1G66245	2									Candidate			Candidate
AT1G66250	1												Candidate
AT1G66260	2									Candidate			Candidate
AT1G66300	1	Candidate
AT1G66310	1										Candidate
AT1G66330	2	Candidate								Candidate
AT1G66340	1										Candidate
AT1G66400	1									Candidate
AT1G66430	2					Candidate		Candidate
AT1G66440	1										Candidate
AT1G66450	2									Candidate	Candidate
AT1G66480	1		Candidate
AT1G66510	2		Candidate								Candidate
AT1G66520	1										Candidate
AT1G66530	2										Candidate		Candidate
AT1G66540	1	Candidate
AT1G66550	1										Candidate
AT1G66560	2	Candidate									Candidate
AT1G66570	1		Candidate
AT1G66600	1	Candidate
AT1G66630	2									Candidate			Candidate
AT1G66730	2	Candidate											Candidate
AT1G66760	5						Candidate	Candidate	Candidate	Candidate	Candidate
AT1G66770	4	Candidate					Candidate		Candidate			Candidate
AT1G66860	1										Candidate
AT1G66880	3	Candidate								Candidate	Candidate
AT1G66900	2									Candidate	Candidate
AT1G66910	3		Candidate							Candidate	Candidate
AT1G66950	7		Candidate	Candidate	Candidate	Candidate		Candidate		Candidate	Candidate
AT1G66960	3				Candidate					Candidate	Candidate
AT1G66970	6			Candidate	Candidate	Candidate	Candidate	Candidate		Candidate
AT1G66980	5	Candidate		Candidate	Candidate	Candidate		Candidate
AT1G67000	3									Candidate	Candidate		Candidate
AT1G67040	1										Candidate
AT1G67070	4		Candidate				Candidate		Candidate		Candidate
AT1G67120	2									Candidate	Candidate
AT1G67150	1									Candidate
AT1G67160	1										Candidate
AT1G67170	1										Candidate
AT1G67220	2		Candidate								Candidate
AT1G67230	1		Candidate
AT1G67290	1										Candidate
AT1G67320	1										Candidate
AT1G67350	3							Candidate		Candidate	Candidate
AT1G67360	2							Candidate		Candidate
AT1G67400	1					Candidate
AT1G67470	1									Candidate
AT1G67480	2	Candidate	Candidate
AT1G67490	5	Candidate	Candidate			Candidate		Candidate			Candidate
AT1G67500	3	Candidate	Candidate								Candidate
AT1G67520	7		Candidate	Candidate		Candidate	Candidate	Candidate	Candidate		Candidate
AT1G67540	1		Candidate
AT1G67550	4	Candidate	Candidate							Candidate	Candidate
AT1G67570	4	Candidate		Candidate		Candidate		Candidate
AT1G67580	6	Candidate		Candidate		Candidate	Candidate	Candidate		Candidate
AT1G67630	2	Candidate				Candidate
AT1G67720	4	Candidate		Candidate		Candidate		Candidate
AT1G67730	1										Candidate
AT1G67790_AT1G67792	1	Candidate
AT1G67800	1	Candidate
AT1G67960	2									Candidate	Candidate
AT1G68080	1									Candidate
AT1G68100	1									Candidate
AT1G68140	3				Candidate					Candidate	Candidate
AT1G68170	2	Candidate		Candidate
AT1G68185	2	Candidate	Candidate
AT1G68210	6	Candidate	Candidate				Candidate		Candidate	Candidate	Candidate
AT1G68370	1										Candidate
AT1G68400	1		Candidate
AT1G68560	4					Candidate	Candidate	Candidate	Candidate
AT1G68570	2									Candidate	Candidate
AT1G68640	3	Candidate								Candidate	Candidate
AT1G68720	3		Candidate						Candidate		Candidate
AT1G68730	4	Candidate		Candidate		Candidate		Candidate
AT1G68740	3	Candidate						Candidate			Candidate
AT1G68790	3	Candidate						Candidate		Candidate
AT1G68800	1	Candidate
AT1G68810	1	Candidate
AT1G68820	9	Candidate	Candidate	Candidate	Candidate	Candidate	Candidate	Candidate	Candidate	Candidate
AT1G68870	1										Candidate
AT1G68890	2		Candidate								Candidate
AT1G68910	1		Candidate
AT1G68940	1												Candidate
AT1G68980	2			Candidate							Candidate
AT1G68990	3			Candidate						Candidate	Candidate
AT1G69010	1									Candidate
AT1G69020	1									Candidate
AT1G69250	1									Candidate
AT1G69270	1										Candidate
AT1G69280	1									Candidate
AT1G69440	2		Candidate								Candidate
AT1G69450	2		Candidate								Candidate
AT1G69460	1		Candidate
AT1G69490	1										Candidate
AT1G69530	3	Candidate	Candidate								Candidate
AT1G69540	5	Candidate	Candidate						Candidate		Candidate	Candidate
AT1G69545	1									Candidate
AT1G69550	5	Candidate	Candidate					Candidate		Candidate	Candidate
AT1G69560	1										Candidate
AT1G69610	2		Candidate								Candidate
AT1G69630	2									Candidate	Candidate
AT1G69640	2		Candidate								Candidate
AT1G69700	3	Candidate	Candidate								Candidate
AT1G69710	3		Candidate							Candidate	Candidate
AT1G69730	3									Candidate	Candidate		Candidate
AT1G69740	1		Candidate
AT1G69770	3	Candidate								Candidate	Candidate
AT1G69780	1									Candidate
AT1G69810	1										Candidate
AT1G69820	2										Candidate		Candidate
AT1G69830	3	Candidate				Candidate		Candidate
AT1G69840	3	Candidate	Candidate								Candidate
AT1G69850	2	Candidate	Candidate
AT1G69980	1			Candidate
AT1G70000	2						Candidate		Candidate
AT1G70060	4		Candidate	Candidate		Candidate		Candidate
AT1G70090	6			Candidate		Candidate	Candidate	Candidate	Candidate	Candidate
AT1G70100	1									Candidate
AT1G70140	1	Candidate
AT1G70250	1		Candidate
AT1G70290	2		Candidate								Candidate
AT1G70420	1			Candidate
AT1G70430	2									Candidate	Candidate
AT1G70460	5		Candidate		Candidate		Candidate		Candidate		Candidate
AT1G70510	1	Candidate
AT1G70530	2						Candidate		Candidate
AT1G70550	1		Candidate
AT1G70620	2					Candidate		Candidate
AT1G70630	3					Candidate	Candidate	Candidate
AT1G70650	1						Candidate
AT1G70690	1									Candidate
AT1G70730	1										Candidate
AT1G70750	3		Candidate				Candidate		Candidate
AT1G70770	2									Candidate		Candidate
AT1G70820	1									Candidate
AT1G70890	4		Candidate			Candidate	Candidate		Candidate
AT1G70895	3				Candidate		Candidate		Candidate
AT1G70900	8		Candidate	Candidate	Candidate	Candidate	Candidate	Candidate	Candidate		Candidate
AT1G70910	5	Candidate		Candidate		Candidate		Candidate	Candidate
AT1G70940	4			Candidate	Candidate		Candidate		Candidate
AT1G71010	7	Candidate	Candidate				Candidate		Candidate	Candidate	Candidate		Candidate
AT1G71015	1		Candidate
AT1G71020	2		Candidate									Candidate
AT1G71030	4	Candidate	Candidate									Candidate	Candidate
AT1G71040	2	Candidate											Candidate
AT1G71060	1		Candidate
AT1G71070	1		Candidate
AT1G71110	4	Candidate		Candidate		Candidate		Candidate
AT1G71260	2									Candidate	Candidate
AT1G71270	3		Candidate							Candidate	Candidate
AT1G71300	2						Candidate		Candidate
AT1G71330	1		Candidate
AT1G71350	1										Candidate
AT1G71370	1										Candidate
AT1G71380	7	Candidate	Candidate			Candidate	Candidate	Candidate	Candidate	Candidate
AT1G71390	1										Candidate
AT1G71410	2		Candidate								Candidate
AT1G71420	2		Candidate								Candidate
AT1G71480	3	Candidate								Candidate	Candidate
AT1G71490	1									Candidate
AT1G71500	3	Candidate						Candidate		Candidate
AT1G71696	1	Candidate
AT1G71720	6		Candidate	Candidate		Candidate	Candidate	Candidate	Candidate
AT1G71830	1					Candidate
AT1G71890	1		Candidate
AT1G71900	1		Candidate
AT1G71930	1		Candidate
AT1G71940	1		Candidate
AT1G71950	1		Candidate
AT1G71960	1		Candidate
AT1G72000	1			Candidate
AT1G72020	2		Candidate								Candidate
AT1G72040	2		Candidate							Candidate
AT1G72050	5	Candidate	Candidate			Candidate		Candidate			Candidate
AT1G72110	4	Candidate				Candidate		Candidate		Candidate
AT1G72120	1									Candidate
AT1G72125	1	Candidate
AT1G72140	2	Candidate											Candidate
AT1G72150	2									Candidate	Candidate
AT1G72170	1			Candidate
AT1G72250	1										Candidate
AT1G72270	3						Candidate			Candidate	Candidate
AT1G72340	1									Candidate
AT1G72460	1		Candidate
AT1G72470	3	Candidate	Candidate							Candidate
AT1G72480	3	Candidate	Candidate							Candidate
AT1G72500	1											Candidate
AT1G72510	2		Candidate							Candidate
AT1G72520	1				Candidate
AT1G72550	3			Candidate		Candidate		Candidate
AT1G72620	1										Candidate
AT1G72640	5		Candidate			Candidate	Candidate		Candidate		Candidate
AT1G72740	1	Candidate
AT1G72790	2									Candidate			Candidate
AT1G72800	1									Candidate
AT1G72810	1										Candidate
AT1G72830	4	Candidate		Candidate		Candidate		Candidate
AT1G72840	8	Candidate	Candidate	Candidate		Candidate		Candidate	Candidate	Candidate	Candidate
AT1G72850	6	Candidate	Candidate	Candidate	Candidate	Candidate		Candidate
AT1G72855_AT1G72860	3		Candidate							Candidate	Candidate
AT1G72870	3	Candidate	Candidate								Candidate
AT1G72880	8	Candidate	Candidate	Candidate		Candidate		Candidate	Candidate	Candidate	Candidate
AT1G72890	10	Candidate	Candidate	Candidate	Candidate	Candidate	Candidate	Candidate	Candidate		Candidate		Candidate
AT1G72950	1										Candidate
AT1G72960	2										Candidate	Candidate
AT1G72970	4				Candidate		Candidate		Candidate		Candidate
AT1G73210	7		Candidate	Candidate	Candidate	Candidate	Candidate	Candidate	Candidate
AT1G73330	1											Candidate
AT1G73360	3				Candidate				Candidate		Candidate
AT1G73410	3		Candidate				Candidate		Candidate
AT1G73430	3		Candidate				Candidate		Candidate
AT1G73450	1										Candidate
AT1G73570	3	Candidate	Candidate								Candidate
AT1G73590	1		Candidate
AT1G73660	1	Candidate
AT1G73750	1											Candidate
AT1G73860	2				Candidate					Candidate
AT1G73920	1	Candidate
AT1G73950	2	Candidate	Candidate
AT1G73960	2	Candidate	Candidate
AT1G74020	1	Candidate
AT1G74060	3				Candidate		Candidate		Candidate
AT1G74130	3			Candidate		Candidate		Candidate
AT1G74170	2	Candidate		Candidate
AT1G74190	5				Candidate					Candidate	Candidate	Candidate	Candidate
AT1G74200	1											Candidate
AT1G74210	2			Candidate	Candidate
AT1G74310	3	Candidate								Candidate	Candidate
AT1G74320	2	Candidate								Candidate
AT1G74340_AT1G74350	1									Candidate
AT1G74530	6				Candidate	Candidate	Candidate	Candidate	Candidate	Candidate
AT1G74720	2	Candidate									Candidate
AT1G74780	3						Candidate		Candidate	Candidate
AT1G74800	2								Candidate	Candidate
AT1G74850	1	Candidate
AT1G74880	1							Candidate
AT1G74890	2	Candidate								Candidate
AT1G75010	2	Candidate									Candidate
AT1G75295_AT1G75300	1			Candidate
AT1G75420	1			Candidate
AT1G75560	1	Candidate
AT1G75630	2					Candidate	Candidate
AT1G75680	3			Candidate		Candidate		Candidate
AT1G75690	3			Candidate		Candidate		Candidate
AT1G75710	3			Candidate		Candidate		Candidate
AT1G75920	7			Candidate	Candidate	Candidate	Candidate	Candidate	Candidate			Candidate
AT1G75940	1									Candidate
AT1G75960	1										Candidate
AT1G76060	2									Candidate	Candidate
AT1G76065	2									Candidate	Candidate
AT1G76120	1										Candidate
AT1G76150	1		Candidate
AT1G76170	3			Candidate		Candidate		Candidate
AT1G76250	3	Candidate								Candidate	Candidate
AT1G76320	2			Candidate			Candidate
AT1G76340	2			Candidate			Candidate
AT1G76380	1									Candidate
AT1G76430	2									Candidate	Candidate
AT1G76450	2		Candidate				Candidate
AT1G76470	3	Candidate	Candidate							Candidate
AT1G76480	1		Candidate
AT1G76580	2		Candidate								Candidate
AT1G76610	1										Candidate
AT1G76710	1								Candidate
AT1G76720	1										Candidate
AT1G76740	1		Candidate
AT1G76954	1	Candidate
AT1G77030	1	Candidate
AT1G77120	2	Candidate											Candidate
AT1G77260	2									Candidate			Candidate
AT1G77300	8	Candidate		Candidate	Candidate	Candidate	Candidate	Candidate	Candidate			Candidate
AT1G77310	3		Candidate			Candidate		Candidate
AT1G77350	4		Candidate	Candidate		Candidate		Candidate
AT1G77360	4		Candidate	Candidate		Candidate		Candidate
AT1G77600	1									Candidate
AT1G77640	1										Candidate
AT1G77650	1									Candidate
AT1G77740	3									Candidate	Candidate		Candidate
AT1G77850	1												Candidate
AT1G77860	4	Candidate			Candidate		Candidate		Candidate
AT1G77890	2									Candidate	Candidate
AT1G77950	1		Candidate
AT1G77960	1		Candidate
AT1G77980	4	Candidate	Candidate					Candidate		Candidate
AT1G77990	3	Candidate	Candidate								Candidate
AT1G77990_AT1G77992	3	Candidate	Candidate								Candidate
AT1G78000	3	Candidate	Candidate								Candidate
AT1G78010	1		Candidate
AT1G78080	4	Candidate		Candidate		Candidate		Candidate
AT1G78100	2	Candidate								Candidate
AT1G78140	1										Candidate
AT1G78160	1		Candidate
AT1G78170	1		Candidate
AT1G78200	1		Candidate
AT1G78310	2						Candidate		Candidate
AT1G78460	3					Candidate		Candidate		Candidate
AT1G78520	1									Candidate
AT1G78640	8		Candidate	Candidate		Candidate	Candidate	Candidate	Candidate	Candidate	Candidate
AT1G78650	2								Candidate		Candidate
AT1G78660	2		Candidate							Candidate
AT1G78680	6		Candidate			Candidate		Candidate	Candidate	Candidate	Candidate
AT1G78690	3		Candidate						Candidate		Candidate
AT1G78710	4	Candidate	Candidate					Candidate		Candidate
AT1G78730	1									Candidate
AT1G78770	2	Candidate								Candidate
AT1G78780	2	Candidate								Candidate
AT1G78810	1		Candidate
AT1G78840	1		Candidate
AT1G78900	1									Candidate
AT1G78950	2		Candidate								Candidate
AT1G78955	1												Candidate
AT1G78970	1									Candidate
AT1G79000	1		Candidate
AT1G79010	1										Candidate
AT1G79050	1		Candidate
AT1G79060	4					Candidate	Candidate	Candidate	Candidate
AT1G79070	2		Candidate								Candidate
AT1G79090	1		Candidate
AT1G79120	1		Candidate
AT1G79190	1		Candidate
AT1G79270	1		Candidate
AT1G79280	1		Candidate
AT1G79320	1										Candidate
AT1G79340	1												Candidate
AT1G79350	1		Candidate
AT1G79460	2	Candidate									Candidate
AT1G79470	3								Candidate	Candidate	Candidate
AT1G79500	2	Candidate	Candidate
AT1G79560	1										Candidate
AT1G79570	2		Candidate								Candidate
AT1G79690	2				Candidate					Candidate
AT1G79730	1											Candidate
AT1G79760	1											Candidate
AT1G79810	2	Candidate								Candidate
AT1G79820	1	Candidate
AT1G79830	1	Candidate
AT1G79930	1									Candidate
AT1G79990	1		Candidate
AT1G80000	1		Candidate
AT1G80030	1		Candidate
AT1G80150	1									Candidate
AT1G80190	1										Candidate
AT1G80240	2		Candidate										Candidate
AT1G80260	1		Candidate
AT1G80270	3			Candidate		Candidate		Candidate
AT1G80280	2					Candidate		Candidate
AT1G80350	3		Candidate		Candidate					Candidate
AT1G80410	1									Candidate
AT1G80420	1	Candidate
AT1G80470	1		Candidate
AT1G80480	1									Candidate
AT1G80490	3		Candidate							Candidate	Candidate
AT1G80500	1		Candidate
AT1G80530	1		Candidate
AT1G80540	1		Candidate
AT1G80550	2									Candidate	Candidate
AT1G80555	3	Candidate				Candidate		Candidate
AT1G80560	1					Candidate
AT1G80610	1										Candidate
AT1G80620	1										Candidate
AT1G80640	1		Candidate
AT1G80680	2										Candidate		Candidate
AT1G80710	1										Candidate
AT1G80740	2	Candidate									Candidate
AT1G80745	1										Candidate
AT1G80760	1										Candidate
AT1G80770	1	Candidate
AT1G80810	2	Candidate									Candidate
AT2G01070	1										Candidate
AT2G01080	1										Candidate
AT2G01090	1										Candidate
AT2G01100	2				Candidate						Candidate
AT2G01110	1										Candidate
AT2G01130	2	Candidate									Candidate
AT2G01180	1										Candidate
AT2G01210	5	Candidate	Candidate				Candidate		Candidate				Candidate
AT2G01220	1				Candidate
AT2G01240	1				Candidate
AT2G01280	2		Candidate						Candidate
AT2G01280_AT2G01290	1				Candidate
AT2G01320	5		Candidate		Candidate		Candidate		Candidate		Candidate
AT2G01330	2		Candidate								Candidate
AT2G01390	2	Candidate	Candidate
AT2G01690	1			Candidate
AT2G01730	1									Candidate
AT2G01740	4			Candidate	Candidate		Candidate		Candidate
AT2G01755	1	Candidate
AT2G01760	3	Candidate			Candidate							Candidate
AT2G01770	1	Candidate
AT2G01780	1		Candidate
AT2G01790	1				Candidate
AT2G01820	1									Candidate
AT2G01860_AT2G01870	1										Candidate
AT2G01870	1										Candidate
AT2G01880	1				Candidate
AT2G01905	1												Candidate
AT2G01913	1												Candidate
AT2G01950	7		Candidate			Candidate	Candidate	Candidate	Candidate	Candidate	Candidate
AT2G01960	6			Candidate	Candidate	Candidate	Candidate	Candidate	Candidate
AT2G02061	1		Candidate
AT2G02090	6			Candidate	Candidate	Candidate	Candidate	Candidate	Candidate
AT2G02230	2		Candidate							Candidate
AT2G02250	2		Candidate								Candidate
AT2G02300	2						Candidate		Candidate
AT2G02340	2		Candidate								Candidate
AT2G02450	3						Candidate		Candidate		Candidate
AT2G02470	4		Candidate			Candidate			Candidate				Candidate
AT2G02480	3	Candidate								Candidate	Candidate
AT2G02490	1									Candidate
AT2G02498	1				Candidate
AT2G02560	5			Candidate	Candidate	Candidate		Candidate			Candidate
AT2G02570	6			Candidate	Candidate	Candidate	Candidate	Candidate	Candidate
AT2G02580	2			Candidate				Candidate
AT2G02590	2			Candidate						Candidate
AT2G02620	1				Candidate
AT2G02690	3	Candidate			Candidate						Candidate
AT2G02710	1									Candidate
AT2G02720	1									Candidate
AT2G02730	1									Candidate
AT2G02770	2				Candidate					Candidate
AT2G02780	1			Candidate
AT2G02820	4	Candidate						Candidate		Candidate			Candidate
AT2G02890	1			Candidate
AT2G02955	6	Candidate		Candidate	Candidate	Candidate		Candidate		Candidate
AT2G02960	2			Candidate				Candidate
AT2G02990	2										Candidate		Candidate
AT2G03090	3	Candidate				Candidate		Candidate
AT2G03110	3		Candidate						Candidate		Candidate
AT2G03140	2	Candidate									Candidate
AT2G03150	5	Candidate	Candidate				Candidate		Candidate				Candidate
AT2G03200	3	Candidate				Candidate		Candidate
AT2G03210	7	Candidate		Candidate	Candidate	Candidate	Candidate	Candidate	Candidate
AT2G03220	1	Candidate
AT2G03290	3			Candidate			Candidate		Candidate
AT2G03380	1									Candidate
AT2G03390	1									Candidate
AT2G03410	1									Candidate
AT2G03550	1										Candidate
AT2G03680	2						Candidate		Candidate
AT2G03750	6		Candidate	Candidate		Candidate	Candidate	Candidate	Candidate
AT2G03870	5	Candidate			Candidate		Candidate		Candidate	Candidate
AT2G03880	1	Candidate
AT2G03913	2		Candidate							Candidate
AT2G03955	1									Candidate
AT2G04060	4		Candidate				Candidate		Candidate		Candidate
AT2G04080	3	Candidate	Candidate								Candidate
AT2G04160	1	Candidate
AT2G04190	2	Candidate	Candidate
AT2G04240	7	Candidate	Candidate	Candidate		Candidate		Candidate		Candidate	Candidate
AT2G04300	1									Candidate
AT2G04378_AT2G04380	1									Candidate
AT2G04400	4	Candidate	Candidate				Candidate				Candidate
AT2G04430	2	Candidate									Candidate
AT2G04440	1										Candidate
AT2G04500	4	Candidate			Candidate					Candidate			Candidate
AT2G04530	1									Candidate
AT2G04560	1									Candidate
AT2G04650	1							Candidate
AT2G04680	1		Candidate
AT2G04810	2	Candidate	Candidate
AT2G04842	2	Candidate				Candidate
AT2G04850	2									Candidate	Candidate
AT2G04850_AT2G04852	1									Candidate
AT2G05060	1	Candidate
AT2G05117	1									Candidate
AT2G05160	1										Candidate
AT2G05350	6	Candidate	Candidate	Candidate				Candidate		Candidate	Candidate
AT2G05360	3	Candidate				Candidate		Candidate
AT2G05380	1		Candidate
AT2G05420	4	Candidate	Candidate						Candidate		Candidate
AT2G05590	1									Candidate
AT2G05600	2									Candidate	Candidate
AT2G05630	2	Candidate			Candidate
AT2G05635	1	Candidate
AT2G05642	3	Candidate						Candidate		Candidate
AT2G05645	1	Candidate
AT2G05710	2										Candidate		Candidate
AT2G05755	2	Candidate									Candidate
AT2G05810	1		Candidate
AT2G05830	2								Candidate		Candidate
AT2G05840	1										Candidate
AT2G05900	2	Candidate	Candidate
AT2G05940	2	Candidate								Candidate
AT2G05990	1									Candidate
AT2G06025	2		Candidate								Candidate
AT2G06040	2	Candidate	Candidate
AT2G06050	1		Candidate
AT2G06500	5			Candidate	Candidate	Candidate	Candidate		Candidate
AT2G06510	1				Candidate
AT2G06541	3				Candidate	Candidate					Candidate
AT2G06562	5	Candidate			Candidate		Candidate		Candidate		Candidate
AT2G06645	4			Candidate	Candidate	Candidate	Candidate
AT2G06845	8	Candidate		Candidate	Candidate	Candidate	Candidate	Candidate	Candidate		Candidate
AT2G06960	3			Candidate	Candidate	Candidate
AT2G07020	4	Candidate	Candidate				Candidate		Candidate
AT2G07040	6	Candidate	Candidate	Candidate	Candidate		Candidate		Candidate
AT2G07050	1						Candidate
[truncated: 5,106 more rows]
