# Supplementary material for: Genome Wide Association Mapping in Arabidopsis thaliana Identifies Novel Genes Involved in Linking Allyl Glucosinolate to Altered Biomass and Defense
Source: Front Plant Sci. 2016 Jul 12;7:1010. doi: 10.3389/fpls.2016.01010 (PMC4940622; doi:10.3389/fpls.2016.01010)
Supplement: Supplementary file 3 [file Table3.XLS]

## Sheet: Table_S3
Table S3. Number of SNPs and genes with significant hits in the GWA mapping for each evaluated phenotype
	Phenotype
	Long_Chain_ctrl	Long_Chain_trt	Short_Chain_ctrl	Short_Chain_trt	Total_Aliph_ctrl	Total_Aliph_trt	Total_GSL_ctrl	Total_GSL_trt	Total_indol_ctrl	Total_indol_trt	Growth_ctrl	Growth_trt
Tested SNPs	115301	115301	115301	115301	115301	115301	115301	115301	115301	115301	115301	115301
# of significant SNPS	21212	17455	10425	9551	11357	10375	12703	10977	21496	22156	2428	4801
# of significant Genes	2363	2038	1152	1022	1284	1114	1414	1178	2509	2515	236	468
