# Supplementary material for: Genome Wide Association Mapping in Arabidopsis thaliana Identifies Novel Genes Involved in Linking Allyl Glucosinolate to Altered Biomass and Defense
Source: Front Plant Sci. 2016 Jul 12;7:1010. doi: 10.3389/fpls.2016.01010 (PMC4940622; doi:10.3389/fpls.2016.01010)
Supplement: Supplementary file 4 [file Table4.XLS]

## Sheet: Table_S4
Table S4. Average weight (mg/plant) and glucosinolate content (µmol/g of fw) of 17 T-DNA insertion lines from 13 candidate genes and Col-0 (WT). SD is the standard deviation of the mean of 40 measurements across four independent experiments per line and treatment.
			Weight		3MSP		4MSB		Allyl		5MSP		6MSH		7MSH		4MTB		8MSO		I3M		4MOI3M		NMOI3M		Short chain GLS		Long chain GLS		total Aliphatics		total Indolics		total GLS		4MSOB/4MTB
T-DNA line	Gene ATG #	Treatment	Mean	SD	Mean	SD	Mean	SD	Mean	SD	Mean	SD	Mean	SD	Mean	SD	Mean	SD	Mean	SD	Mean	SD	Mean	SD	Mean	SD	Mean	SD	Mean	SD	Mean	SD	Mean	SD	Mean	SD	Mean	SD
SALK_001830C	AT1G05680	MS	15.2114	2.64037	0.104721	0.0237584	1.10056	0.119398	0	0	0.0495985	0.0130922	0.0106883	0.00603355	0.0331534	0.0135729	0.0863767	0.0293668	0.088595	0.0183491	0.108193	0.0271998	0.0145852	0.00329543	0.0285281	0.0180218	1.12035	0.270421	0.132437	0.0353921	1.35692	0.294877	0.151307	0.0137551	1.50823	0.305607	0.0925417	0.000398966
SALK_001830C	AT1G05680	MS+Allyl	14.1389	1.90499	0.108534	0.0346865	1.16061	0.0805334	0.110279	0.0112053	0.0548285	0.0132067	0.0123445	0.00486107	0.0355934	0.011489	0.0853582	0.0253025	0.099431	0.0212496	0.104032	0.0314729	0.0168055	0.0023765	0.0249142	0.00751071	1.16483	0.354617	0.147369	0.0270923	1.52471	0.368036	0.145752	0.0244733	1.67046	0.389844	0.0930773	0.00238777
SALK_091130C	AT1G05680	MS	16.2074	1.41127	0.100872	0.026914	0.821823	0.159555	0	0	0.0479659	0.0101026	0.0120738	0.00480154	0.0376729	0.00857491	0.10323	0.0184906	0.110922	0.0273018	0.103682	0.0394102	0.0141489	0.00320368	0.0236192	0.00528624	1.05023	0.300906	0.160669	0.0316478	1.32141	0.316686	0.14145	0.0413031	1.46286	0.357855	0.0888105	0.000383472
SALK_091130C	AT1G05680	MS+Allyl	11.7388	1.02662	0.107267	0.0311088	1.18693	0.0328683	0.116486	0.00547855	0.0535352	0.0105378	0.0140669	0.0041885	0.0413291	0.00940429	0.0695829	0.0136177	0.108978	0.0352065	0.111773	0.0355945	0.0167663	0.00217686	0.0326679	0.0110711	1.19647	0.342253	0.164374	0.0405334	1.56623	0.328458	0.161207	0.0271381	1.72744	0.354733	0.0944826	0.000879753
SALK_016116C	AT1G05680	MS	15.9162	2.37461	0.101584	0.0239541	0.779897	0.113045	0	0	0.046807	0.011374	0.0128237	0.00637662	0.0355284	0.0101794	0.0623883	0.0127919	0.106375	0.0210296	0.109143	0.0267346	0.0147999	0.0032067	0.0307477	0.0112215	1.03408	0.254015	0.154727	0.02013	1.27831	0.277149	0.154691	0.0191499	1.433	0.295926	0.0926113	0.000781042
SALK_016116C	AT1G05680	MS+Allyl	14.6225	2.96057	0.108635	0.0270546	1.15345	0.0828945	0.126721	0.012063	0.0552121	0.0121032	0.0143263	0.0052441	0.0403084	0.0114667	0.0716999	0.00907424	0.120316	0.0293945	0.104949	0.0300531	0.0175749	0.00240835	0.0279616	0.00868965	1.14681	0.299009	0.174951	0.0363714	1.53959	0.311585	0.150486	0.023404	1.69008	0.334373	0.0941498	0.000556909
SALK_123009C	AT1G18710	MS	15.8967	1.99125	0.106641	0.0166405	0.974421	0.127229	0	0	0.0482091	0.00792975	0.0090003	0.00620137	0.0302478	0.00984507	0.113994	0.0310917	0.0778143	0.00633693	0.107017	0.0245402	0.0153511	0.00104525	0.0226557	0.00834633	1.10435	0.213759	0.117062	0.0220105	1.33541	0.241717	0.145024	0.0167369	1.48043	0.25842	0.0896234	0.00104606
SALK_123009C	AT1G18710	MS+Allyl	13.0493	1.91046	0.104329	0.0303448	1.08437	0.130753	0.0952144	0.00695593	0.0520199	0.0101098	0.0116773	0.0054444	0.0343446	0.00848753	0.0932658	0.00970371	0.0969677	0.0150669	0.109811	0.0305512	0.0156732	0.00125803	0.0272194	0.00742964	1.14546	0.296954	0.14299	0.0237507	1.48167	0.303755	0.152704	0.0261339	1.63437	0.329879	0.0920673	0.000298356
SALK_019747C	AT1G69490	MS	14.6932	1.11573	0.100528	0.0250457	0.777129	0.152251	0	0	0.0483115	0.00822828	0.0124461	0.00547739	0.0366713	0.0113984	0.114891	0.0246218	0.101834	0.0208063	0.104181	0.0250609	0.0145841	0.00156303	0.0311263	0.0184348	1.0184	0.24701	0.150951	0.0270529	1.27345	0.254334	0.149891	0.0119446	1.42334	0.263961	0.0870717	0.00190807
SALK_019747C	AT1G69490	MS+Allyl	13.404	1.86513	0.111382	0.0414924	1.1937	0.170751	0.114479	0.0133018	0.0574321	0.0160556	0.016462	0.0053841	0.0457034	0.0108773	0.0717881	0.00937209	0.123488	0.0340258	0.115723	0.0369277	0.0168205	0.00140793	0.0365308	0.0211143	1.21663	0.457468	0.185653	0.0424546	1.61202	0.485019	0.169075	0.0175896	1.78109	0.500136	0.0942618	0.000931925
SALK_005010C	AT1G69490	MS	16.296	1.71264	0.103512	0.0334631	0.674345	0.0693409	0	0	0.0476654	0.0116249	0.0120372	0.00646187	0.0372327	0.00622688	0.0824927	0.0112605	0.101239	0.0127934	0.108177	0.0320347	0.0142605	0.00263433	0.0400286	0.0170372	1.03678	0.338936	0.150509	0.0102058	1.29476	0.375228	0.162466	0.0210466	1.45723	0.394381	0.089122	0.000481522
SALK_005010C	AT1G69490	MS+Allyl	12.4983	1.99633	0.0949602	0.030656	1.07323	0.0794797	0.112349	0.0159296	0.0510317	0.014384	0.0130775	0.00462537	0.0375615	0.011203	0.0984578	0.0160791	0.107628	0.0144975	0.109398	0.0351235	0.0161532	0.000892395	0.0389283	0.0128062	1.06726	0.366292	0.158267	0.0208086	1.42763	0.397755	0.16448	0.0226058	1.59211	0.419899	0.0916007	0.00125101
SALK_121097C	AT2G44910	MS	15.6289	1.45477	0.105056	0.0254997	1.16624	0.0517393	0	0	0.0481273	0.0118325	0.0118672	0.0060471	0.0325185	0.0120527	0.0721884	0.00942293	0.0862696	0.00810573	0.108151	0.0314073	0.0165976	0.00140868	0.0257881	0.0109798	1.09835	0.292782	0.130655	0.0187307	1.3349	0.314816	0.150537	0.0247645	1.48543	0.337131	0.0941699	0.000719757
SALK_121097C	AT2G44910	MS+Allyl	15.2303	1.97284	0.120857	0.0368311	1.30651	0.0768457	0.107232	0.00711268	0.0590808	0.0148469	0.0145193	0.00651209	0.0400478	0.0144171	0.0769973	0.00842354	0.0985267	0.0173011	0.121446	0.0415712	0.0164321	0.00242214	0.0294688	0.0109586	1.32207	0.430145	0.153094	0.0323238	1.66857	0.446307	0.167346	0.033734	1.83592	0.477683	0.0944316	0.00058204
SALK_051976C	AT2G45360	MS	14.6594	1.33825	0.101301	0.0195483	0.964182	0.0647026	0	0	0.0474045	0.00918123	0.0106693	0.00575316	0.0348144	0.0121105	0.317934	0.42624	0.0973766	0.0157444	0.105485	0.0285685	0.0160121	0.00195626	0.0265131	0.0112783	1.02682	0.211803	0.14286	0.0247012	1.28925	0.229311	0.14801	0.0216773	1.43726	0.250441	0.090025	0.00162498
SALK_051976C	AT2G45360	MS+Allyl	13.0772	1.47196	0.110478	0.0367357	1.14519	0.134363	0.115425	0.0146517	0.0544429	0.0131173	0.0127824	0.00647706	0.0416931	0.0112259	0.184535	0.201633	0.117377	0.0264722	0.111567	0.0323528	0.0179034	0.00368772	0.0305035	0.0110273	1.16696	0.378537	0.171852	0.0282385	1.56021	0.395775	0.159974	0.0255046	1.72019	0.418743	0.0921429	0.00172958
GABI_684G12	AT3G01970	MS	15.6116	1.17416	0.107256	0.0334734	0.784176	0.145147	0	0	0.0481349	0.00988476	0.0126955	0.00630409	0.0386666	0.0106115	0.126972	0.0335506	0.103609	0.0128394	0.104937	0.0343212	0.0172771	0.00159436	0.0277499	0.00690401	1.06215	0.29013	0.154971	0.023043	1.33465	0.3198	0.149964	0.031297	1.48462	0.351	0.0859419	0.00175663
GABI_684G12	AT3G01970	MS+Allyl	10.7286	1.19412	0.11428	0.0382037	1.20844	0.0704522	0.119875	0.0140783	0.0538592	0.013577	0.0139833	0.00577073	0.037421	0.00929756	0.0879158	0.0222557	0.10952	0.0145779	0.113186	0.0411665	0.0173057	0.00220441	0.0335805	0.0135902	1.19097	0.386956	0.160924	0.0231835	1.57816	0.410968	0.164072	0.0351593	1.74224	0.442089	0.0931774	0.00190878
SALK_151533	At3g03040	MS	15.4961	1.67143	0.115565	0.0219909	1.09264	0.146433	0	0	0.050715	0.00888816	0.0132248	0.00517007	0.0393761	0.0127679	0.104985	0.0413262	0.105245	0.0335689	0.113587	0.0176215	0.0173858	0.00262789	0.0387479	0.032251	1.15509	0.217114	0.157846	0.0451033	1.41792	0.215849	0.169721	0.0228241	1.58764	0.210714	0.0910939	0.002711
SALK_151533	At3g03040	MS+Allyl	14.3375	2.55212	0.10688	0.0347093	1.13173	0.177503	0.111683	0.0131847	0.0537175	0.0138378	0.0126151	0.00713969	0.0390321	0.014459	0.0904773	0.0167267	0.1039	0.0179531	0.110625	0.0340907	0.0160013	0.00122255	0.028576	0.0114258	1.15669	0.367597	0.155547	0.0373681	1.5144	0.404701	0.155202	0.0243892	1.6696	0.427477	0.0925183	0.00148075
SALK_030459C	AT3G16770	MS	14.785	1.93917	0.102349	0.0217431	0.968627	0.155725	0	0	0.0494302	0.0101089	0.0113962	0.00783305	0.0352291	0.0108831	0.109157	0.00733522	0.0926442	0.0162576	0.107214	0.0324955	0.0160905	0.00375421	0.0281339	0.0108444	1.06956	0.264166	0.13927	0.0303729	1.3312	0.297474	0.151439	0.0249942	1.48264	0.320807	0.0897128	0.00164379
SALK_030459C	AT3G16770	MS+Allyl	13.1675	1.38106	0.105898	0.0247985	1.10151	0.0564863	0.102911	0.0130556	0.0532036	0.0103708	0.0112993	0.00659874	0.0370847	0.0101166	0.0897107	0.00966417	0.0976288	0.0175906	0.10591	0.0281447	0.0165105	0.00185876	0.0298155	0.0143875	1.14766	0.265538	0.146013	0.0310991	1.49541	0.282769	0.152236	0.0147465	1.64765	0.296381	0.0924381	0.00164379
SALK_099278C	AT3G17520	MS	14.8775	2.06981	0.106317	0.0219548	1.0334	0.0993693	0	0	0.0488361	0.0113673	0.0102188	0.00661628	0.0313068	0.0109025	0.0923036	0.0164535	0.0812564	0.00759566	0.109499	0.0334037	0.0136179	0.00255036	0.0240952	0.0118145	1.11087	0.257283	0.122782	0.0238089	1.34768	0.293541	0.147212	0.0267002	1.49489	0.319438	0.0917091	0.00194303
SALK_099278C	AT3G17520	MS+Allyl	13.4044	2.41294	0.104936	0.0254379	1.00153	0.276096	0.105216	0.00554621	0.0545491	0.011752	0.0131516	0.00598178	0.0401236	0.0121452	0.0956135	0.0313479	0.101961	0.00889263	0.110683	0.0298659	0.0164415	0.00176188	0.0348108	0.0178783	1.15411	0.32525	0.155237	0.0208749	1.52455	0.33905	0.161935	0.0154813	1.68648	0.352518	0.0908819	0.00325325
SALK_011594C	AT3G24460	MS	15.0639	2.16891	0.102691	0.0223265	1.00641	0.101921	0	0	0.0479219	0.0108132	0.0109546	0.00617464	0.0339605	0.00900123	0.105699	0.0225517	0.0859725	0.00631465	0.109144	0.0238471	0.0154017	0.00302787	0.0291319	0.01895	1.07955	0.257479	0.130888	0.0182509	1.31614	0.284146	0.153677	0.0142171	1.46981	0.293783	0.0904967	0.00187261
SALK_011594C	AT3G24460	MS+Allyl	13.3342	2.13003	0.106048	0.0298575	1.17806	0.131435	0.109073	0.0192755	0.0557756	0.0160123	0.012871	0.00631588	0.0402173	0.0122091	0.0996588	0.0313133	0.104857	0.0204405	0.12012	0.0457509	0.0164968	0.00259718	0.0282979	0.00300787	1.18769	0.387047	0.157945	0.0319539	1.56307	0.460884	0.164915	0.048589	1.72798	0.508621	0.0922798	0.00193286
SALK_106790C	AT4G16780_1	MS	18.43	1.52248	0.100619	0.0237127	0.747124	0.173362	0	0	0.0451892	0.00806034	0.013682	0.00627923	0.0382638	0.0115336	0.0748703	0.00204379	0.107743	0.0174457	0.099095	0.0190158	0.0165143	0.00178455	0.0320334	0.0233848	0.998314	0.213163	0.159689	0.022025	1.2535	0.223727	0.147643	0.016937	1.40114	0.22289	0.0905871	0.0019469
SALK_106790C	AT4G16780_1	MS+Allyl	11.885	1.51346	0.129898	0.0122092	1.26479	0.0769248	0.121019	0.0168068	0.0617633	0.00473877	0.0150911	0.00464109	0.0450894	0.0109096	0.080763	0.00765706	0.118343	0.0334968	0.129801	0.0228493	0.0164434	0.000530222	0.0344205	0.0266839	1.40645	0.167627	0.178524	0.039511	1.80892	0.124412	0.180665	0.00758004	1.98959	0.122496	0.0940013	0.000366855
SALK_006502	AT4G16780_2	MS	12.3522	1.5168	0.113531	0.0274296	1.12601	0.173604	0	0	0.0553047	0.0100799	0.0119114	0.00710876	0.039106	0.0122377	0.105906	0.00789802	0.103415	0.0111174	0.105486	0.0333627	0.0172657	0.00140549	0.0264005	0.0106413	1.17298	0.293815	0.154433	0.0220507	1.4471	0.314164	0.149152	0.0304954	1.59626	0.341793	0.0911937	0.00207553
SALK_006502	AT4G16780_2	MS+Allyl	11.6553	1.58877	0.119243	0.0288094	1.25973	0.0268868	0.155117	0.0118687	0.0621603	0.0111094	0.0138509	0.00497578	0.0448797	0.00957143	0.099144	0.0302504	0.117126	0.0263226	0.107888	0.03226	0.0179288	0.00384542	0.0337355	0.0174843	1.30253	0.323548	0.175856	0.0304515	1.73265	0.320643	0.159553	0.0179198	1.8922	0.33751	0.0927163	0.00216388
SALK_082692C	AT5G45950	MS	17.6267	1.20581	0.102828	0.03303	0.651604	0.0573944	0	0	0.0467027	0.0118689	0.0130967	0.00439301	0.0366121	0.00829451	0.12143	0.0330776	0.0970799	0.0257977	0.0969894	0.030517	0.016859	0.00122053	0.0274966	0.0171376	1.00357	0.295866	0.146789	0.026738	1.26429	0.31582	0.141345	0.0250281	1.40563	0.3364	0.0844935	0.00111332
SALK_082692C	AT5G45950	MS+Allyl	14.363	0.661586	0.109702	0.0239296	1.08773	0.0694295	0.112379	0.0178772	0.0544493	0.0128455	0.0128594	0.00641256	0.0389663	0.0126528	0.0865811	0.00609912	0.0974292	0.0100264	0.105939	0.0300276	0.0152018	0.00242776	0.0254567	0.00712319	1.15827	0.273598	0.149255	0.0252674	1.51757	0.311971	0.146597	0.0263097	1.66417	0.338276	0.0926223	0.00234148
SALK_029971C	AT5G67370	MS	14.3356	1.75273	0.105166	0.0178913	1.02947	0.0927045	0	0	0.0502466	0.00905388	0.0115049	0.00680227	0.0336852	0.0085803	0.106384	0.0244577	0.0848855	0.00975356	0.111289	0.0246305	0.0158977	0.00234966	0.0275891	0.0170047	1.11339	0.237106	0.130076	0.0202798	1.34985	0.266112	0.154776	0.0124807	1.50462	0.274569	0.0906689	0.00191809
SALK_029971C	AT5G67370	MS+Allyl	14.7035	2.45936	0.113903	0.0361875	1.22173	0.0506508	0.105519	0.00802202	0.0570517	0.0139924	0.0135895	0.0061603	0.040516	0.0105842	0.091842	0.0340172	0.0980051	0.0139194	0.115872	0.0374609	0.0144527	0.000594752	0.0241584	0.00877025	1.24205	0.364399	0.152111	0.0258517	1.59152	0.39472	0.154483	0.0292091	1.74601	0.422514	0.0930157	0.00256461
WT	Col-0	MS	19.9507	1.6376	0.0662671	0.0263076	0.413995	0.0176218	0	0	0.0372991	0.0105176	0.0131835	0.00610491	0.0429105	0.0145126	0.0698473	0.00358444	0.106862	0.015294	0.121316	0.0312184	0.0164734	0.00244552	0.0283186	0.0101923	0.760511	0.237574	0.165272	0.0272875	1.00156	0.261641	0.166108	0.0248903	1.16767	0.272188	0.0855622	0.000507652
WT	Col-0	MS+Allyl	12.5122	0.433722	0.0678403	0.0191675	0.813376	0.0282524	0.104753	0.013518	0.0405971	0.00792543	0.0154662	0.00668627	0.0476698	0.0168268	0.0526808	0.0083054	0.127413	0.0280005	0.134944	0.0294116	0.0174746	0.00280684	0.0334815	0.0175229	0.813916	0.170479	0.190549	0.0439686	1.16728	0.189503	0.1859	0.0183773	1.35318	0.20097	0.0939317	0.000817084
